# Supplementary material for: Bis[benzyl N′-(3-phenyl­prop-2-enyl­idene)hydrazinecarbodithio­ato-κ2 N′,S]zinc(II)
Source: Acta Crystallogr Sect E Struct Rep Online. 2008 Mar 5;64(Pt 4):m518–9. doi: 10.1107/S1600536808005643 (PMC2961027; doi:10.1107/S1600536808005643)
Supplement: Supplementary file 1 [file e-64-0m518-sup1.cif]

##############################################################################
###                                                                        ###
###        Electronic paper (Acta Crystallographica Section E)             ###
###                                                                        ###
##############################################################################
#                                                                            #
# This CIF contains the data in a paper accepted for publication in Acta     #
# Crystallographica Section E. It conforms to the requirements of Notes      #
# for Authors for Section E, and has been peer reviewed under the auspices   #
# of the IUCr Commission on Journals.                                        #
#                                                                            #
# Full details of the Crystallographic Information File format               #
# are given in the paper "The Crystallographic Information File (CIF):       #
# a New Standard Archive File for Crystallography" by S. R. Hall, F. H.      #
# Allen and I. D. Brown [Acta Cryst. (1991), A47, 655-685].                  #
#                                                                            #
# The current version of the core CIF dictionary is obtainable from          #
# ftp://ftp.iucr.org/pub/cif_core.dic. The current version number is 2.4.    #
#                                                                            #
# Software is freely available for graphical display of the structure(s) in  #
# this CIF.  For information consult the CIF home page http://www.iucr.org/  #
# cif/home.html                                                              #
#                                                                            #
# This file may be used for bona fide research purposes within the           #
# scientific community so long as proper attribution is given to the journal # 
# article from which it was obtained.                                        #
#                                                                            #
##############################################################################
                                             
data_global
_audit_creation_method     'form.cif (version 2.0)'
_journal_data_validation_number     ?
_journal_date_recd_electronic     2008-02-25
_journal_date_accepted     2008-02-28
_journal_name_full     'Acta Crystallographica, Section E'
_journal_year     2008
_journal_volume     64
_journal_issue      4
_journal_page_first     m518
_journal_page_last     m519
_journal_paper_category     QM
_journal_coeditor_code     NG2427
_publ_contact_author_name     'Dr. M. T. H. Tarafder'
_publ_contact_author_address
;
      Department of Chemistry
      Rajshahi University
      Rajshahi 6205
      Bangladesh
;
_publ_contact_author_email     ttofazzal@yahoo.com
_publ_contact_author_fax     ?
_publ_contact_author_phone     ?
_publ_section_title
;\
Bis[benzyl
<i>N</i>'-(3-phenylprop-2-enylidene)hydrazinecarbodithioato-\k^2^<i>N</i>',\
<i>S</i>]zinc(II)
;
loop_
    _publ_author_name
    _publ_author_footnote
    _publ_author_address
    'Hoong-Kun Fun'
;
      Additional correspondence author, e-mail: hkfun@usm.my.
;
;     X-ray Crystallography Unit
      School of Physics
      Universiti Sains Malaysia
      11800 USM, Penang
      Malaysia
;
    'Suchada Chantrapromma'
;
      Additional correspondence author, e-mail: suchada.c@psu.ac.th.
;
;     Department of Chemistry
      Faculty of Science
      Prince of Songkla University
      Hat-Yai, Songkhla 90112
      Thailand
;
    'M. T. H. Tarafder' ?
;     Department of Chemistry
      Rajshahi University
      Rajshahi 6205
      Bangladesh
;
    'M. Toihidul Islam' ?
;     Department of Chemistry
      Rajshahi University
      Rajshahi 6205
      Bangladesh
;
    'C. M. Zakaria' ?
;     Department of Chemistry
      Rajshahi University
      Rajshahi 6205
      Bangladesh
;
    'M. A. A. A. A. Islam' ?
;     Department of Chemistry
      Rajshahi University of Engineering and Technology
      Rajshahi 6205
      Bangladesh
;
data_I
_audit_creation_method     SHELXL-97
_chemical_name_systematic
;
Bis[benzyl <i>N</i>'-(3-phenylprop-2-enylidene)hydrazinecarbodithioato-
\k^2^<i>N</i>',<i>S</i>]zinc(II)
;
_chemical_name_common
;
Bis[benzyl <i>N</i>'-(3-phenylprop-2-enylidene)hydrazinecarbodithioato-
\k^2^<i>N</i>',<i>S</i>]zinc(II)
;
_chemical_formula_moiety     'C34 H30 N4 S4 Zn'
_chemical_formula_sum     'C34 H30 N4 S4 Zn'
_chemical_formula_iupac     '[Zn (C17 H15 N2 S2)2]'
_chemical_formula_weight     688.23
_chemical_melting_point     '457-458'
_symmetry_cell_setting     orthorhombic
_symmetry_space_group_name_H-M     'P b c n'
_symmetry_space_group_name_Hall     '-P 2n 2ab'
loop_
    _symmetry_equiv_pos_as_xyz
    'x, y, z'
    '-x+1/2, -y+1/2, z+1/2'
    '-x, y, -z+1/2'
    'x+1/2, -y+1/2, -z'
    '-x, -y, -z'
    'x-1/2, y-1/2, -z-1/2'
    'x, -y, z-1/2'
    '-x-1/2, y-1/2, z'
_cell_length_a     36.0897(4)
_cell_length_b     9.93100(10)
_cell_length_c     8.76330(10)
_cell_angle_alpha     90.00
_cell_angle_beta     90.00
_cell_angle_gamma     90.00
_cell_volume     3140.83(6)
_cell_formula_units_Z     4
_cell_measurement_reflns_used     4580
_cell_measurement_theta_min     1.13
_cell_measurement_theta_max     30.00
_cell_measurement_temperature     100.00(10)
_exptl_crystal_description     Block
_exptl_crystal_colour     Yellow
_exptl_crystal_size_max     0.37
_exptl_crystal_size_mid     0.25
_exptl_crystal_size_min     0.17
_exptl_crystal_density_diffrn     1.455
_exptl_crystal_density_meas     ?
_exptl_crystal_density_method     'not measured'
_exptl_crystal_F_000     1424
_exptl_absorpt_coefficient_mu     1.079
_exptl_absorpt_correction_type     multi-scan
_exptl_absorpt_process_details     '(SADABS; Bruker, 2005)'
_exptl_absorpt_correction_T_min     0.6921
_exptl_absorpt_correction_T_max     0.8411
_exptl_special_details
;
The low-temparture data was collected with the Oxford Cyrosystem Cobra
low-temperature attachment.
;
_diffrn_ambient_temperature     100.00(10)
_diffrn_radiation_type     MoK\a
_diffrn_radiation_wavelength     0.71073
_diffrn_radiation_source     'fine-focus sealed tube'
_diffrn_radiation_monochromator     graphite
_diffrn_measurement_device_type
;
Bruker SMART APEXII CCD area-detector
;
_diffrn_measurement_method     \w
_diffrn_detector_area_resol_mean     8.33
_diffrn_reflns_number     82655
_diffrn_reflns_av_R_equivalents     0.0418
_diffrn_reflns_av_sigmaI/netI     0.0150
_diffrn_reflns_theta_min     1.13
_diffrn_reflns_theta_max     30.00
_diffrn_reflns_theta_full     30.00
_diffrn_measured_fraction_theta_max     0.998
_diffrn_measured_fraction_theta_full     0.998
_diffrn_reflns_limit_h_min     -50
_diffrn_reflns_limit_h_max     50
_diffrn_reflns_limit_k_min     -13
_diffrn_reflns_limit_k_max     13
_diffrn_reflns_limit_l_min     -12
_diffrn_reflns_limit_l_max     12
_diffrn_standards_number     0
_diffrn_standards_interval_count     ?
_diffrn_standards_interval_time     ?
_diffrn_standards_decay_%     ?
_refine_special_details
;
 Refinement of F^2^ against ALL reflections.  The weighted R-factor wR and
 goodness of fit S are based on F^2^, conventional R-factors R are based
 on F, with F set to zero for negative F^2^. The threshold expression of
 F^2^ > 2sigma(F^2^) is used only for calculating R-factors(gt) etc. and is
 not relevant to the choice of reflections for refinement.  R-factors based
 on F^2^ are statistically about twice as large as those based on F, and R-
 factors based on ALL data will be even larger.
;
_reflns_number_total     4580
_reflns_number_gt     4071
_reflns_threshold_expression     I>2\s(I)
_refine_ls_structure_factor_coef     Fsqd
_refine_ls_matrix_type     full
_refine_ls_R_factor_all     0.0353
_refine_ls_R_factor_gt     0.0280
_refine_ls_wR_factor_gt     0.0787
_refine_ls_wR_factor_ref     0.0914
_refine_ls_goodness_of_fit_ref     1.145
_refine_ls_restrained_S_all     1.145
_refine_ls_number_reflns     4580
_refine_ls_number_parameters     195
_refine_ls_number_restraints     0
_refine_ls_hydrogen_treatment     constr
_refine_ls_weighting_scheme     calc
_refine_ls_weighting_details
         'calc w=1/[\s^2^(Fo^2^)+(0.0478P)^2^+1.4067P] where P=(Fo^2^+2Fc^2^)/3'
_atom_sites_solution_hydrogens     geom
_atom_sites_solution_primary     direct
_atom_sites_solution_secondary     difmap
_refine_ls_shift/su_max     0.001
_refine_ls_shift/su_mean     0.000
_refine_diff_density_max     0.492
_refine_diff_density_min     -0.320
_refine_ls_extinction_method     none
_refine_ls_extinction_coef     ?
loop_
    _atom_type_symbol
    _atom_type_description
    _atom_type_scat_dispersion_real
    _atom_type_scat_dispersion_imag
    _atom_type_scat_source
    'C' 'C' 0.0033 0.0016
                         'International Tables Vol C Tables 4.2.6.8 and 6.1.1.4'
    'H' 'H' 0.0000 0.0000
                         'International Tables Vol C Tables 4.2.6.8 and 6.1.1.4'
    'N' 'N' 0.0061 0.0033
                         'International Tables Vol C Tables 4.2.6.8 and 6.1.1.4'
    'S' 'S' 0.1246 0.1234
                         'International Tables Vol C Tables 4.2.6.8 and 6.1.1.4'
    'Zn' 'Zn' 0.2839 1.4301
                         'International Tables Vol C Tables 4.2.6.8 and 6.1.1.4'
_computing_data_collection     'APEX2 (Bruker, 2005)'
_computing_cell_refinement     'APEX2 (Bruker, 2005)'
_computing_data_reduction     'SAINT (Bruker, 2005)'
_computing_structure_solution     'SHELXTL (Sheldrick, 2008)'
_computing_structure_refinement     'SHELXTL (Sheldrick, 2008)'
_computing_molecular_graphics     'SHELXTL (Sheldrick, 2008)'
_computing_publication_material
;
SHELXTL (Sheldrick, 2008) and PLATON (Spek, 2003)
;
loop_
    _atom_site_type_symbol
    _atom_site_label
    _atom_site_fract_x
    _atom_site_fract_y
    _atom_site_fract_z
    _atom_site_U_iso_or_equiv
    _atom_site_adp_type
    _atom_site_calc_flag
    _atom_site_refinement_flags
    _atom_site_occupancy
    _atom_site_disorder_assembly
    _atom_site_disorder_group
    Zn Zn1 0.0000 0.42216(2) 0.2500 0.01855(8) Uani d S 1 . .
    S S1 -0.056843(10) 0.51031(4) 0.20596(5) 0.02295(9) Uani d . 1 . .
    S S2 -0.126368(10) 0.40453(4) 0.31408(5) 0.02541(10) Uani d . 1 . .
    N N1 -0.02538(3) 0.29452(12) 0.40410(14) 0.0177(2) Uani d . 1 . .
    N N2 -0.06402(3) 0.29289(12) 0.40147(14) 0.0183(2) Uani d . 1 . .
    C C1 0.10940(4) 0.21479(15) 0.60174(17) 0.0215(3) Uani d . 1 . .
    H H1A 0.1007 0.2854 0.5420 0.026 Uiso calc R 1 . .
    C C2 0.14657(4) 0.20851(16) 0.63939(18) 0.0238(3) Uani d . 1 . .
    H H2B 0.1627 0.2745 0.6040 0.029 Uiso calc R 1 . .
    C C3 0.16001(4) 0.10408(18) 0.72987(18) 0.0251(3) Uani d . 1 . .
    H H3A 0.1851 0.0999 0.7541 0.030 Uiso calc R 1 . .
    C C4 0.13595(4) 0.00646(18) 0.78363(19) 0.0263(3) Uani d . 1 . .
    H H4A 0.1448 -0.0627 0.8451 0.032 Uiso calc R 1 . .
    C C5 0.09847(4) 0.01154(17) 0.74589(18) 0.0233(3) Uani d . 1 . .
    H H5A 0.0824 -0.0543 0.7825 0.028 Uiso calc R 1 . .
    C C6 0.08479(4) 0.11508(15) 0.65326(16) 0.0191(3) Uani d . 1 . .
    C C7 0.04530(4) 0.11779(15) 0.61642(17) 0.0197(3) Uani d . 1 . .
    H H7A 0.0304 0.0534 0.6627 0.024 Uiso calc R 1 . .
    C C8 0.02865(4) 0.20541(15) 0.52127(17) 0.0203(3) Uani d . 1 . .
    H H8A 0.0434 0.2660 0.4676 0.024 Uiso calc R 1 . .
    C C9 -0.01069(4) 0.20968(15) 0.49886(16) 0.0194(3) Uani d . 1 . .
    H H9A -0.0258 0.1509 0.5530 0.023 Uiso calc R 1 . .
    C C10 -0.07830(4) 0.38814(15) 0.31855(16) 0.0188(3) Uani d . 1 . .
    C C11 -0.14245(4) 0.29477(17) 0.46680(18) 0.0239(3) Uani d . 1 . .
    H H11A -0.1382 0.2011 0.4407 0.029 Uiso calc R 1 . .
    H H11B -0.1295 0.3146 0.5611 0.029 Uiso calc R 1 . .
    C C12 -0.18343(4) 0.32244(15) 0.48382(17) 0.0216(3) Uani d . 1 . .
    C C13 -0.19570(4) 0.42883(18) 0.5729(2) 0.0300(3) Uani d . 1 . .
    H H13A -0.1785 0.4831 0.6226 0.036 Uiso calc R 1 . .
    C C14 -0.23315(5) 0.4555(2) 0.5890(2) 0.0327(4) Uani d . 1 . .
    H H14A -0.2410 0.5265 0.6503 0.039 Uiso calc R 1 . .
    C C15 -0.25893(4) 0.37653(18) 0.51415(19) 0.0281(3) Uani d . 1 . .
    H H15A -0.2841 0.3942 0.5249 0.034 Uiso calc R 1 . .
    C C16 -0.24710(4) 0.27147(19) 0.4234(2) 0.0316(4) Uani d . 1 . .
    H H16A -0.2644 0.2187 0.3722 0.038 Uiso calc R 1 . .
    C C17 -0.20951(4) 0.24407(17) 0.4082(2) 0.0281(3) Uani d . 1 . .
    H H17A -0.2018 0.1729 0.3470 0.034 Uiso calc R 1 . .
loop_
    _atom_site_aniso_label
    _atom_site_aniso_U_11
    _atom_site_aniso_U_22
    _atom_site_aniso_U_33
    _atom_site_aniso_U_12
    _atom_site_aniso_U_13
    _atom_site_aniso_U_23
    Zn1 0.01629(12) 0.02017(13) 0.01920(13) 0.000 0.00389(8) 0.000
    S1 0.02122(17) 0.02294(18) 0.02470(18) 0.00512(13) 0.00525(14) 0.00599(14)
    S2 0.01511(16) 0.0341(2) 0.02701(19) 0.00377(14) -0.00046(13) 0.00913(15)
    N1 0.0135(5) 0.0205(5) 0.0191(5) 0.0002(4) 0.0008(4) -0.0007(4)
    N2 0.0131(5) 0.0227(6) 0.0191(5) -0.0007(4) -0.0003(4) 0.0002(5)
    C1 0.0198(6) 0.0222(7) 0.0226(7) 0.0018(5) -0.0006(5) 0.0003(5)
    C2 0.0176(6) 0.0265(7) 0.0272(7) -0.0010(5) 0.0016(5) -0.0024(6)
    C3 0.0168(6) 0.0325(8) 0.0260(7) 0.0047(6) -0.0026(5) -0.0048(6)
    C4 0.0240(7) 0.0294(8) 0.0255(7) 0.0061(6) -0.0039(6) 0.0025(6)
    C5 0.0214(7) 0.0241(7) 0.0243(7) 0.0016(6) -0.0001(5) 0.0029(6)
    C6 0.0166(6) 0.0224(6) 0.0184(6) 0.0019(5) -0.0006(5) -0.0011(5)
    C7 0.0163(6) 0.0228(7) 0.0199(6) -0.0003(5) 0.0008(5) -0.0003(5)
    C8 0.0155(6) 0.0235(7) 0.0219(6) -0.0004(5) 0.0011(5) 0.0008(5)
    C9 0.0164(6) 0.0226(7) 0.0192(6) -0.0007(5) 0.0009(5) 0.0008(5)
    C10 0.0156(6) 0.0227(7) 0.0182(6) 0.0008(5) 0.0010(5) -0.0008(5)
    C11 0.0151(6) 0.0301(8) 0.0266(7) 0.0006(5) -0.0003(5) 0.0060(6)
    C12 0.0148(6) 0.0268(7) 0.0230(7) 0.0001(5) -0.0011(5) 0.0044(6)
    C13 0.0212(7) 0.0377(9) 0.0311(8) -0.0008(6) -0.0057(6) -0.0092(7)
    C14 0.0235(8) 0.0425(10) 0.0322(8) 0.0068(7) -0.0010(6) -0.0106(8)
    C15 0.0153(6) 0.0392(9) 0.0297(8) 0.0025(6) 0.0009(6) 0.0018(7)
    C16 0.0172(7) 0.0347(9) 0.0428(10) -0.0042(6) -0.0036(6) -0.0053(7)
    C17 0.0189(7) 0.0273(8) 0.0380(9) -0.0004(6) -0.0015(6) -0.0070(7)
_geom_special_details
;
 All esds (except the esd in the dihedral angle between two l.s. planes)
 are estimated using the full covariance matrix.  The cell esds are taken
 into account individually in the estimation of esds in distances, angles
 and torsion angles; correlations between esds in cell parameters are only
 used when they are defined by crystal symmetry.  An approximate (isotropic)
 treatment of cell esds is used for estimating esds involving l.s. planes.
;
loop_
    _geom_bond_atom_site_label_1
    _geom_bond_atom_site_label_2
    _geom_bond_site_symmetry_2
    _geom_bond_distance
    _geom_bond_publ_flag
    Zn1 N1 . 2.0662(12) ?
    Zn1 N1 3 2.0662(12) ?
    Zn1 S1 3 2.2634(4) ?
    Zn1 S1 . 2.2636(4) ?
    S1 C10 . 1.7450(15) ?
    S2 C10 . 1.7428(14) ?
    S2 C11 . 1.8210(16) ?
    N1 C9 . 1.2964(18) ?
    N1 N2 . 1.3948(15) ?
    N2 C10 . 1.2994(19) ?
    C1 C2 . 1.383(2) ?
    C1 C6 . 1.405(2) ?
    C1 H1A . 0.9300 ?
    C2 C3 . 1.393(2) ?
    C2 H2B . 0.9300 ?
    C3 C4 . 1.384(2) ?
    C3 H3A . 0.9300 ?
    C4 C5 . 1.393(2) ?
    C4 H4A . 0.9300 ?
    C5 C6 . 1.400(2) ?
    C5 H5A . 0.9300 ?
    C6 C7 . 1.4616(19) ?
    C7 C8 . 1.347(2) ?
    C7 H7A . 0.9300 ?
    C8 C9 . 1.4337(19) ?
    C8 H8A . 0.9300 ?
    C9 H9A . 0.9300 ?
    C11 C12 . 1.5118(19) ?
    C11 H11A . 0.9700 ?
    C11 H11B . 0.9700 ?
    C12 C13 . 1.386(2) ?
    C12 C17 . 1.390(2) ?
    C13 C14 . 1.384(2) ?
    C13 H13A . 0.9300 ?
    C14 C15 . 1.382(2) ?
    C14 H14A . 0.9300 ?
    C15 C16 . 1.379(2) ?
    C15 H15A . 0.9300 ?
    C16 C17 . 1.390(2) ?
    C16 H16A . 0.9300 ?
    C17 H17A . 0.9300 ?
loop_
    _geom_angle_atom_site_label_1
    _geom_angle_atom_site_label_2
    _geom_angle_atom_site_label_3
    _geom_angle_site_symmetry_1
    _geom_angle_site_symmetry_3
    _geom_angle
    _geom_angle_publ_flag
    N1 Zn1 N1 . 3 104.32(7) ?
    N1 Zn1 S1 . 3 121.84(3) ?
    N1 Zn1 S1 3 3 86.96(3) ?
    N1 Zn1 S1 . . 86.96(3) ?
    N1 Zn1 S1 3 . 121.84(3) ?
    S1 Zn1 S1 3 . 134.50(2) ?
    C10 S1 Zn1 . . 92.11(5) ?
    C10 S2 C11 . . 104.17(7) ?
    C9 N1 N2 . . 114.33(12) ?
    C9 N1 Zn1 . . 129.50(10) ?
    N2 N1 Zn1 . . 116.07(9) ?
    C10 N2 N1 . . 113.42(12) ?
    C2 C1 C6 . . 120.33(14) ?
    C2 C1 H1A . . 119.8 ?
    C6 C1 H1A . . 119.8 ?
    C1 C2 C3 . . 120.48(14) ?
    C1 C2 H2B . . 119.8 ?
    C3 C2 H2B . . 119.8 ?
    C4 C3 C2 . . 119.80(14) ?
    C4 C3 H3A . . 120.1 ?
    C2 C3 H3A . . 120.1 ?
    C3 C4 C5 . . 120.19(15) ?
    C3 C4 H4A . . 119.9 ?
    C5 C4 H4A . . 119.9 ?
    C4 C5 C6 . . 120.44(15) ?
    C4 C5 H5A . . 119.8 ?
    C6 C5 H5A . . 119.8 ?
    C5 C6 C1 . . 118.75(13) ?
    C5 C6 C7 . . 119.05(13) ?
    C1 C6 C7 . . 122.18(13) ?
    C8 C7 C6 . . 125.72(14) ?
    C8 C7 H7A . . 117.1 ?
    C6 C7 H7A . . 117.1 ?
    C7 C8 C9 . . 123.08(13) ?
    C7 C8 H8A . . 118.5 ?
    C9 C8 H8A . . 118.5 ?
    N1 C9 C8 . . 120.80(13) ?
    N1 C9 H9A . . 119.6 ?
    C8 C9 H9A . . 119.6 ?
    N2 C10 S2 . . 118.39(11) ?
    N2 C10 S1 . . 130.26(11) ?
    S2 C10 S1 . . 111.35(8) ?
    C12 C11 S2 . . 105.99(10) ?
    C12 C11 H11A . . 110.5 ?
    S2 C11 H11A . . 110.5 ?
    C12 C11 H11B . . 110.5 ?
    S2 C11 H11B . . 110.5 ?
    H11A C11 H11B . . 108.7 ?
    C13 C12 C17 . . 118.62(14) ?
    C13 C12 C11 . . 120.44(14) ?
    C17 C12 C11 . . 120.92(14) ?
    C14 C13 C12 . . 121.01(15) ?
    C14 C13 H13A . . 119.5 ?
    C12 C13 H13A . . 119.5 ?
    C15 C14 C13 . . 120.01(16) ?
    C15 C14 H14A . . 120.0 ?
    C13 C14 H14A . . 120.0 ?
    C16 C15 C14 . . 119.63(15) ?
    C16 C15 H15A . . 120.2 ?
    C14 C15 H15A . . 120.2 ?
    C15 C16 C17 . . 120.35(15) ?
    C15 C16 H16A . . 119.8 ?
    C17 C16 H16A . . 119.8 ?
    C12 C17 C16 . . 120.37(15) ?
    C12 C17 H17A . . 119.8 ?
    C16 C17 H17A . . 119.8 ?
loop_
    _geom_torsion_atom_site_label_1
    _geom_torsion_atom_site_label_2
    _geom_torsion_atom_site_label_3
    _geom_torsion_atom_site_label_4
    _geom_torsion_site_symmetry_1
    _geom_torsion_site_symmetry_2
    _geom_torsion_site_symmetry_3
    _geom_torsion_site_symmetry_4
    _geom_torsion
    _geom_torsion_publ_flag
    N1 Zn1 S1 C10 . . . . -6.84(6) ?
    N1 Zn1 S1 C10 3 . . . 98.14(6) ?
    S1 Zn1 S1 C10 3 . . . -140.35(5) ?
    N1 Zn1 N1 C9 3 . . . 64.77(12) ?
    S1 Zn1 N1 C9 3 . . . -30.62(14) ?
    S1 Zn1 N1 C9 . . . . -173.11(13) ?
    N1 Zn1 N1 N2 3 . . . -111.33(10) ?
    S1 Zn1 N1 N2 3 . . . 153.28(8) ?
    S1 Zn1 N1 N2 . . . . 10.79(9) ?
    C9 N1 N2 C10 . . . . 172.96(13) ?
    Zn1 N1 N2 C10 . . . . -10.34(15) ?
    C6 C1 C2 C3 . . . . -0.6(2) ?
    C1 C2 C3 C4 . . . . -0.6(2) ?
    C2 C3 C4 C5 . . . . 0.8(2) ?
    C3 C4 C5 C6 . . . . 0.1(2) ?
    C4 C5 C6 C1 . . . . -1.2(2) ?
    C4 C5 C6 C7 . . . . -179.72(14) ?
    C2 C1 C6 C5 . . . . 1.4(2) ?
    C2 C1 C6 C7 . . . . 179.91(14) ?
    C5 C6 C7 C8 . . . . -175.41(15) ?
    C1 C6 C7 C8 . . . . 6.1(2) ?
    C6 C7 C8 C9 . . . . -174.96(14) ?
    N2 N1 C9 C8 . . . . -176.13(12) ?
    Zn1 N1 C9 C8 . . . . 7.7(2) ?
    C7 C8 C9 N1 . . . . -178.89(14) ?
    N1 N2 C10 S2 . . . . -176.19(9) ?
    N1 N2 C10 S1 . . . . 3.1(2) ?
    C11 S2 C10 N2 . . . . 11.23(14) ?
    C11 S2 C10 S1 . . . . -168.22(8) ?
    Zn1 S1 C10 N2 . . . . 4.50(14) ?
    Zn1 S1 C10 S2 . . . . -176.13(7) ?
    C10 S2 C11 C12 . . . . 171.23(11) ?
    S2 C11 C12 C13 . . . . -84.45(16) ?
    S2 C11 C12 C17 . . . . 94.11(16) ?
    C17 C12 C13 C14 . . . . 1.2(3) ?
    C11 C12 C13 C14 . . . . 179.80(16) ?
    C12 C13 C14 C15 . . . . -0.8(3) ?
    C13 C14 C15 C16 . . . . -0.1(3) ?
    C14 C15 C16 C17 . . . . 0.6(3) ?
    C13 C12 C17 C16 . . . . -0.7(3) ?
    C11 C12 C17 C16 . . . . -179.28(16) ?
    C15 C16 C17 C12 . . . . -0.2(3) ?
loop_
    _geom_hbond_atom_site_label_D
    _geom_hbond_atom_site_label_H
    _geom_hbond_atom_site_label_A
    _geom_hbond_site_symmetry_A
    _geom_hbond_distance_DH
    _geom_hbond_distance_HA
    _geom_hbond_distance_DA
    _geom_hbond_angle_DHA
    _geom_hbond_publ_flag
    C13 H13A S2 7_566 0.93 2.7569 3.6697(17) 167 y
    C11 H11B Cg1 4_556 0.97 2.9763 3.5785(17) 121 y
