# Supplementary material for: Bis[benzyl N′-(3-phenyl­prop-2-enyl­idene)hydrazinecarbodithio­ato-κ2 N′,S]zinc(II)
Source: Acta Crystallogr Sect E Struct Rep Online. 2008 Mar 5;64(Pt 4):m518–9. doi: 10.1107/S1600536808005643 (PMC2961027; doi:10.1107/S1600536808005643)
Supplement: Supplementary file 2 [file e-64-0m518-Isup2.hkl]

# 
# h,k,l, Fc-squared, Fo-squared, sigma(Fo-squared) and status flag 
# 
data_I
_shelx_title ' taraf1m in Pbcn (100K)' 
_shelx_refln_list_code          4 
_shelx_F_calc_maximum      394.93 
_exptl_crystal_F_000      1424.00 
_reflns_d_resolution_high  0.7107 
 
loop_ 
 _symmetry_equiv_pos_as_xyz 
 'x, y, z' 
 '-x+1/2, -y+1/2, z+1/2' 
 '-x, y, -z+1/2' 
 'x+1/2, -y+1/2, -z' 
 '-x, -y, -z' 
 'x-1/2, y-1/2, -z-1/2' 
 'x, -y, z-1/2' 
 '-x-1/2, y-1/2, z' 
 
_cell_length_a    36.0897 
_cell_length_b     9.9310 
_cell_length_c     8.7633 
_cell_angle_alpha  90.000 
_cell_angle_beta   90.000 
_cell_angle_gamma  90.000 
 
_shelx_F_squared_multiplier     1.000 
 
loop_ 
 _refln_index_h 
 _refln_index_k 
 _refln_index_l 
 _refln_F_squared_calc 
 _refln_F_squared_meas 
 _refln_F_squared_sigma 
 _refln_observed_status 
   2   0   0    36688.61       -1.57      0.97 o 
   4   0   0     1372.40     1195.00     78.02 o 
   6   0   0      332.95      195.85      7.47 o 
   8   0   0    27476.21    28206.96    398.24 o 
  10   0   0     5522.59     5718.07     91.75 o 
  12   0   0      192.94      196.27      8.04 o 
  14   0   0    13690.25    13853.99    140.94 o 
  16   0   0    44224.84    44111.10    425.05 o 
  18   0   0      129.90      150.79     15.07 o 
  20   0   0     7602.76     7759.47     79.48 o 
  22   0   0     3763.25     3415.52     43.41 o 
  24   0   0     2324.24     2164.52     31.46 o 
  26   0   0      177.74      230.04     12.05 o 
  28   0   0       63.92       35.69      7.83 o 
  30   0   0     2841.98     3220.34     51.83 o 
  32   0   0     9382.27     9618.00    124.91 o 
  34   0   0     6375.67     5771.20     93.20 o 
  36   0   0     3036.85     2849.15     64.16 o 
  38   0   0     9289.24     8973.61    152.00 o 
  40   0   0     2359.58     2357.51     60.40 o 
  42   0   0       64.18       96.68     18.90 o 
  44   0   0      316.94      308.75     26.88 o 
  46   0   0      186.15      223.35     33.56 o 
  48   0   0     3553.08     3691.94     92.47 o 
  50   0   0      692.45      704.69     54.69 o 
   1   1   0    31010.51    33407.86    422.60 o 
   3   1   0     8907.00     9325.09     95.45 o 
   5   1   0    12122.19    13882.13    120.76 o 
   7   1   0      323.05      445.82      7.44 o 
   9   1   0     1504.30     1406.36     16.82 o 
  11   1   0      151.83      201.18      6.07 o 
  13   1   0      588.36      599.96     10.34 o 
  15   1   0    54341.23    56228.68    361.92 o 
  17   1   0    56840.71    59719.86    385.02 o 
  19   1   0     1160.58      938.29     12.99 o 
  21   1   0     1169.74     1072.37     14.50 o 
  23   1   0     2174.66     2052.94     22.14 o 
  25   1   0     1540.12     1434.76     18.15 o 
  27   1   0       92.68      108.83      7.33 o 
  29   1   0      149.48       99.43      7.59 o 
  31   1   0     8190.09     8249.81     72.37 o 
  33   1   0     7805.89     7519.97     78.81 o 
  35   1   0     5128.30     4834.84     59.41 o 
  37   1   0     1186.30     1423.78     31.15 o 
  39   1   0     6500.18     6584.67     81.58 o 
  41   1   0     1076.46     1181.27     30.31 o 
  43   1   0      631.34      626.99     27.73 o 
  45   1   0      556.22      568.47     27.91 o 
  47   1   0     2114.72     2176.22     55.90 o 
  49   1   0      946.80      967.14     42.86 o 
   0   2   0       97.92      124.10      7.71 o 
   2   2   0     4402.24     4635.38     48.50 o 
   4   2   0     2223.54     2490.29     23.69 o 
   6   2   0     4755.62     4948.15     43.08 o 
   8   2   0     1220.47     1370.68     16.99 o 
  10   2   0      113.65       97.64      4.94 o 
  12   2   0      155.55      179.68      6.58 o 
  14   2   0     5137.74     5290.03     46.20 o 
  16   2   0    16492.61    16119.19    110.89 o 
  18   2   0    16576.36    16552.16    115.07 o 
  20   2   0     3363.80     3259.33     30.33 o 
  22   2   0    16074.23    16221.64    111.17 o 
  24   2   0     2672.30     2758.80     27.91 o 
  26   2   0      151.15      154.10      8.83 o 
  28   2   0     8576.17     8007.75     67.09 o 
  30   2   0     4057.39     3819.48     39.92 o 
  32   2   0     2193.36     2359.71     31.53 o 
  34   2   0      515.89      643.93     18.83 o 
  36   2   0      974.12     1023.01     23.96 o 
  38   2   0     2570.42     2534.61     42.52 o 
  40   2   0     1165.59     1068.93     32.70 o 
  42   2   0       19.86      -12.75     11.52 o 
  44   2   0      796.21      856.72     38.53 o 
  46   2   0       66.38       63.05     18.99 o 
  48   2   0       12.60       27.90     19.14 o 
  50   2   0     2128.25     2459.00     66.35 o 
   1   3   0     3424.78     3508.91     35.71 o 
   3   3   0    11491.12    12206.83     98.94 o 
   5   3   0     6407.48     6808.38     58.03 o 
   7   3   0     6139.91     6343.87     51.24 o 
   9   3   0     1735.66     1670.77     18.93 o 
  11   3   0     3087.75     3549.28     33.97 o 
  13   3   0      865.06      916.41     14.40 o 
  15   3   0      353.22      364.91     12.18 o 
  17   3   0     5787.30     5446.65     47.57 o 
  19   3   0    11816.18    11888.49     88.39 o 
  21   3   0     1629.87     1651.05     19.48 o 
  23   3   0     1184.18     1117.61     21.92 o 
  25   3   0      829.22      873.56     17.42 o 
  27   3   0      999.95      970.69     20.46 o 
  29   3   0     1457.05     1349.39     22.04 o 
  31   3   0      781.32      769.13     20.54 o 
  33   3   0      502.41      577.50     18.16 o 
  35   3   0     3491.95     3376.32     44.05 o 
  37   3   0      767.97      754.02     20.94 o 
  39   3   0       34.27       25.77     11.16 o 
  41   3   0      316.45      323.97     20.47 o 
  43   3   0     1035.32     1089.73     36.67 o 
  45   3   0      388.17      415.40     41.85 o 
  47   3   0        0.22       14.34     18.48 o 
  49   3   0      307.21      377.85     35.24 o 
   0   4   0     4639.47     4935.63     87.64 o 
   2   4   0      332.69      309.47     10.41 o 
   4   4   0      927.90     1071.00     18.51 o 
   6   4   0     3243.78     3293.78     28.29 o 
   8   4   0     3406.39     2905.53     26.83 o 
  10   4   0     5945.23     5397.16     44.98 o 
  12   4   0     3827.91     4151.95     37.64 o 
  14   4   0       41.04       27.69      4.67 o 
  16   4   0      521.18      548.07     12.43 o 
  18   4   0     1319.55     1441.58     23.76 o 
  20   4   0     5072.86     4657.77     43.19 o 
  22   4   0     3034.88     3141.93     32.17 o 
  24   4   0    22507.42    21723.32    161.65 o 
  26   4   0    14611.64    14182.76    115.66 o 
  28   4   0      483.63      444.67     16.07 o 
  30   4   0       33.65       41.89      8.55 o 
  32   4   0      313.55      319.86     15.84 o 
  34   4   0     1854.76     1822.84     33.38 o 
  36   4   0     1779.90     1677.12     32.95 o 
  38   4   0      563.97      507.68     21.14 o 
  40   4   0     1243.75     1407.71     64.44 o 
  42   4   0      493.48      538.88     26.50 o 
  44   4   0       84.56       52.98     16.16 o 
  46   4   0     2764.41     2959.91     79.73 o 
  48   4   0      422.74      425.26     33.33 o 
   1   5   0     1665.02     1722.94     30.11 o 
   3   5   0      411.81      419.53     12.63 o 
   5   5   0       17.02       48.27      3.59 o 
   7   5   0    40652.71    42252.07    267.23 o 
   9   5   0    60002.27    61970.62    401.19 o 
  11   5   0     7444.11     7686.27     58.30 o 
  13   5   0       11.40       15.82      3.99 o 
  15   5   0     8788.57     9116.54     80.90 o 
  17   5   0       43.37       33.24      5.55 o 
  19   5   0      296.72      308.11     12.24 o 
  21   5   0       28.43       44.73      6.02 o 
  23   5   0    10258.51    10248.01     98.69 o 
  25   5   0     8731.94     8147.80     75.44 o 
  27   5   0     3710.96     3600.75     46.61 o 
  29   5   0     2799.92     2732.86     40.12 o 
  31   5   0     4144.04     4072.99     55.59 o 
  33   5   0      154.61      103.61     18.08 o 
  35   5   0      590.69      634.89     23.42 o 
  37   5   0      344.77      328.53     19.11 o 
  39   5   0     3672.63     3628.08     54.05 o 
  41   5   0     2711.63     2714.53     52.10 o 
  43   5   0      123.26      137.48     18.83 o 
  45   5   0       22.67       17.17     15.17 o 
  47   5   0     1160.83     1148.31     48.12 o 
   0   6   0     8418.59     7963.83    160.01 o 
   2   6   0       20.97       16.53      4.71 o 
   4   6   0     2201.16     2375.53     29.69 o 
   6   6   0     6552.54     6034.31     47.14 o 
   8   6   0    22073.13    21377.21    141.07 o 
  10   6   0    11416.53    11546.27     84.37 o 
  12   6   0     2138.69     2203.73     24.36 o 
  14   6   0     4334.29     4611.56     43.92 o 
  16   6   0     2772.74     2731.04     33.49 o 
  18   6   0       76.53       74.14      7.15 o 
  20   6   0       41.44       34.15      6.77 o 
  22   6   0      221.23      217.55     12.67 o 
  24   6   0    23388.73    22906.83    215.06 o 
  26   6   0     9699.79     9588.53    104.62 o 
  28   6   0      725.76      788.44     30.62 o 
  30   6   0     1460.67     1462.62     44.13 o 
  32   6   0     1741.15     1694.06     38.39 o 
  34   6   0       21.43       20.89     10.27 o 
  36   6   0      103.58      102.05     13.56 o 
  38   6   0      494.82      474.43     22.81 o 
  40   6   0     2798.76     2878.46     59.03 o 
  42   6   0      957.15      946.56     52.03 o 
  44   6   0      283.33      246.97     23.61 o 
   1   7   0     3078.88     2914.66     79.54 o 
   3   7   0       84.75       64.68      5.88 o 
   5   7   0     2002.77     2038.40     41.26 o 
   7   7   0     6054.48     5365.04     43.79 o 
   9   7   0    10772.79    10267.41     74.18 o 
  11   7   0     2221.19     2128.07     23.07 o 
  13   7   0     1829.01     1727.71     22.85 o 
  15   7   0     2417.66     2178.63     27.70 o 
  17   7   0      590.19      644.47     18.68 o 
  19   7   0      998.14      929.03     21.15 o 
  21   7   0     2589.57     2553.87     37.86 o 
  23   7   0     3890.65     3688.14     49.13 o 
  25   7   0     5348.96     5210.04     63.77 o 
  27   7   0      375.96      365.41     18.27 o 
  29   7   0     3532.32     3573.62     54.65 o 
  31   7   0     4014.14     4147.38     61.50 o 
  33   7   0      412.13      392.56     21.23 o 
  35   7   0      111.35       88.88     13.93 o 
  37   7   0       59.05       65.42     15.27 o 
  39   7   0      380.26      344.53     25.50 o 
  41   7   0     3599.48     3698.33     76.63 o 
  43   7   0     2014.87     2108.72     53.02 o 
   0   8   0      235.41      182.17     27.52 o 
   2   8   0      346.73      318.20     19.01 o 
   4   8   0     2465.28     2462.15     30.83 o 
   6   8   0    12771.94    13167.25    120.97 o 
   8   8   0     4856.62     4768.02     40.62 o 
  10   8   0     6066.13     5878.34     49.14 o 
  12   8   0     1438.18     1525.86     21.47 o 
  14   8   0      293.96      308.59     13.64 o 
  16   8   0      235.13      241.91     13.15 o 
  18   8   0       20.38       15.32      7.64 o 
  20   8   0       31.28       17.97      7.59 o 
  22   8   0      247.91      290.13     15.49 o 
  24   8   0      238.55      218.28     14.86 o 
  26   8   0     5001.61     4859.26     87.37 o 
  28   8   0     2616.97     2617.01     49.63 o 
  30   8   0     1156.18     1103.46     32.32 o 
  32   8   0      540.11      571.45     26.49 o 
  34   8   0      654.69      630.71     41.82 o 
  36   8   0       69.68       31.60     14.12 o 
  38   8   0       80.62       83.83     18.64 o 
  40   8   0      651.34      616.79     34.88 o 
   1   9   0        0.94       12.26      8.12 o 
   3   9   0      283.93      307.67     20.60 o 
   5   9   0     2130.82     2109.75     28.89 o 
   7   9   0     1225.59     1272.74     23.76 o 
   9   9   0     2784.46     2721.95     32.24 o 
  11   9   0     3046.42     3021.30     37.19 o 
  13   9   0      202.01      228.33     11.77 o 
  15   9   0     2123.80     1964.46     32.61 o 
  17   9   0      746.82      625.99     19.13 o 
  19   9   0      199.96      202.76     19.58 o 
  21   9   0     2085.02     1983.36     39.52 o 
  23   9   0      140.30      119.30     15.96 o 
  25   9   0     1075.53     1099.15     31.76 o 
  27   9   0     1832.51     1858.31     51.61 o 
  29   9   0      438.14      509.28     29.33 o 
  31   9   0      245.67      245.61     19.25 o 
  33   9   0      388.72      385.44     24.64 o 
  35   9   0       93.06       73.87     17.24 o 
  37   9   0        1.70       19.21     15.52 o 
   0  10   0    18747.20    19134.30    422.43 o 
   2  10   0     5371.86     5598.23    143.09 o 
   4  10   0     1929.96     1961.20     67.00 o 
   6  10   0       37.36       32.27      8.07 o 
   8  10   0      216.21      208.22     11.44 o 
  10  10   0     1283.85     1302.43     26.25 o 
  12  10   0      317.26      341.55     13.44 o 
  14  10   0      663.35      617.94     19.00 o 
  16  10   0     1512.40     1510.82     31.57 o 
  18  10   0       16.62        8.89      9.03 o 
  20  10   0       57.61       57.62     11.76 o 
  22  10   0       14.36       -3.52      9.91 o 
  24  10   0      133.86       76.67     14.22 o 
  26  10   0      631.60      634.30     27.91 o 
  28  10   0      383.54      413.56     25.02 o 
  30  10   0       54.40       69.69     16.57 o 
  32  10   0     1082.89     1035.06     40.66 o 
  34  10   0      126.00      129.10     20.51 o 
   1  11   0     3720.99     3849.17     90.49 o 
   3  11   0      306.85      327.61     43.40 o 
   5  11   0       97.48      105.34     13.69 o 
   7  11   0      181.50      193.97     26.90 o 
   9  11   0      130.82      112.88     10.55 o 
  11  11   0        2.43        9.05      8.82 o 
  13  11   0       80.10       67.05      9.26 o 
  15  11   0     2814.62     2797.73     47.37 o 
  17  11   0     2882.83     3031.50     51.93 o 
  19  11   0      346.65      363.34     19.83 o 
  21  11   0       50.62       40.25     12.55 o 
  23  11   0      500.78      470.58     24.12 o 
  25  11   0       99.35      118.72     22.24 o 
  27  11   0        2.32       -1.29     13.17 o 
  29  11   0       57.92       51.62     16.45 o 
  31  11   0      139.91      144.79     21.18 o 
   6  12   0      459.59      466.31     30.19 o 
   8  12   0       37.61       47.22     17.48 o 
  10  12   0      921.77      907.57     34.90 o 
  12  12   0       16.27       30.92     10.42 o 
  14  12   0      886.44      898.48     30.57 o 
  16  12   0     3173.89     3315.07     65.87 o 
  18  12   0     2040.58     2141.36     44.60 o 
  20  12   0      673.19      669.18     26.95 o 
  22  12   0      882.46      887.12     33.45 o 
  24  12   0     1008.75     1082.57     43.69 o 
  26  12   0       40.61       42.65     15.87 o 
   7  13   0      108.23      101.44     27.30 o 
   9  13   0        7.89      -42.53     21.84 o 
  11  13   0      176.81      197.74     36.57 o 
  13  13   0      297.92      345.63     27.75 o 
  15  13   0      453.67      516.80     37.40 o 
  17  13   0     1163.34     1221.58     38.37 o 
   1   1   1     5329.75     5843.61     43.02 o 
   2   1   1     5484.16     5826.63     39.26 o 
   3   1   1     5765.17     6208.18     41.66 o 
   4   1   1     5194.25     5868.70     35.94 o 
   5   1   1     2284.97     2569.06     16.38 o 
   6   1   1     4418.03     5163.94     29.69 o 
   7   1   1      777.68      763.57      7.01 o 
   8   1   1      212.36      134.00      3.78 o 
   9   1   1     9098.59     9345.75     53.56 o 
  10   1   1        7.09       -0.29      2.40 o 
  11   1   1      143.21      138.86      3.92 o 
  12   1   1        2.29       -0.50      2.04 o 
  13   1   1      510.50      545.61      6.72 o 
  14   1   1     2305.30     2516.30     16.65 o 
  15   1   1    15736.41    16673.57     80.93 o 
  16   1   1    10409.29    11439.13     56.09 o 
  17   1   1     3516.87     3710.36     22.39 o 
  18   1   1     7194.01     7908.30     41.38 o 
  19   1   1      848.88     1000.99     12.27 o 
  20   1   1      513.84      552.32      8.20 o 
  21   1   1      648.43      731.43      8.59 o 
  22   1   1       90.87      128.62      4.50 o 
  23   1   1     2878.86     2806.68     19.51 o 
  24   1   1     1269.51     1218.64     12.31 o 
  25   1   1      862.81      804.96     10.14 o 
  26   1   1       14.29       25.56      3.42 o 
  27   1   1       56.40       68.30      4.47 o 
  28   1   1      345.26      362.70      7.88 o 
  29   1   1     1539.76     1620.37     16.40 o 
  30   1   1       94.41      153.72      6.50 o 
  31   1   1     2325.53     2350.37     22.43 o 
  32   1   1       12.58       59.41      5.64 o 
  33   1   1     2515.65     2263.11     23.58 o 
  34   1   1      814.07      700.35     15.69 o 
  35   1   1       52.63       55.94      6.44 o 
  36   1   1       28.87       18.67      6.04 o 
  37   1   1      116.38      113.87      8.78 o 
  38   1   1       64.72       74.06      8.28 o 
  39   1   1     1491.08     1473.75     22.95 o 
  40   1   1       13.40       37.35      7.68 o 
  41   1   1      880.48      840.33     18.46 o 
  42   1   1       70.25      106.18      9.43 o 
  43   1   1        8.12       22.67      8.19 o 
  44   1   1      110.28      111.72     11.27 o 
  45   1   1       39.36       35.71     10.16 o 
  46   1   1      102.75      108.33     12.05 o 
  47   1   1      505.95      462.16     18.21 o 
  48   1   1      196.15      273.94     18.10 o 
  49   1   1      527.20      537.27     22.61 o 
  50   1   1      129.99      124.83     15.50 o 
   0   2   1   111344.42   116412.67    933.77 o 
   1   2   1    46725.51    50808.35    280.29 o 
   2   2   1    26934.00    28890.59    160.11 o 
   3   2   1     3666.05     3779.02     23.26 o 
   4   2   1     3916.66     4485.68     28.25 o 
   5   2   1     3138.70     3198.35     20.85 o 
   6   2   1     6096.01     6071.39     35.52 o 
   7   2   1        0.43       -0.14      1.65 o 
   8   2   1    17760.58    18343.51     99.55 o 
   9   2   1     2348.21     2548.61     23.91 o 
  10   2   1     1830.50     1682.52     12.73 o 
  11   2   1      248.87      260.73      4.74 o 
  12   2   1     3577.61     3726.08     23.57 o 
  13   2   1       24.09        5.76      2.28 o 
  14   2   1     7603.41     7805.88     42.26 o 
  15   2   1     1944.43     2005.23     15.88 o 
  16   2   1     7294.76     6841.00     36.53 o 
  17   2   1     2870.86     3406.99     22.19 o 
  18   2   1     1027.50      920.18      9.49 o 
  19   2   1      998.94     1125.09     10.85 o 
  20   2   1       53.84       41.84      3.04 o 
  21   2   1     1299.14     1160.61     11.05 o 
  22   2   1     3267.29     3258.99     21.65 o 
  23   2   1      220.87      232.64      5.85 o 
  24   2   1    15259.56    14502.34     74.01 o 
  25   2   1      288.47      305.76     12.10 o 
  26   2   1     3584.69     3472.39     25.20 o 
  27   2   1       13.58       23.32      3.93 o 
  28   2   1      189.43      213.60      6.97 o 
  29   2   1      189.55      180.43      6.80 o 
  30   2   1     1256.72     1381.92     16.23 o 
  31   2   1      474.77      485.61     11.41 o 
  32   2   1     5467.03     5563.51     40.41 o 
  33   2   1       94.93      100.82      7.01 o 
  34   2   1      192.40      170.95      8.03 o 
  35   2   1        7.25       12.09      5.28 o 
  36   2   1       70.70       53.37      6.72 o 
  37   2   1      273.61      259.11     10.98 o 
  38   2   1     2857.13     2728.72     32.52 o 
  39   2   1        1.77       42.84      6.98 o 
  40   2   1     3000.60     2884.27     35.02 o 
  41   2   1        8.47       65.10      9.39 o 
  42   2   1      220.17      225.58     13.44 o 
  43   2   1       77.81       60.95     10.14 o 
  44   2   1      156.53      177.02     14.05 o 
  45   2   1      161.68      134.06     13.68 o 
  46   2   1     1155.04     1191.96     29.34 o 
  47   2   1       15.01       43.68     12.12 o 
  48   2   1     2916.23     3042.40     47.60 o 
  49   2   1      270.28      338.26     21.07 o 
  50   2   1      332.16      369.40     22.33 o 
   1   3   1     7601.89     7496.90     43.80 o 
   2   3   1      304.45      290.94      4.54 o 
   3   3   1     1774.41     1915.13     14.55 o 
   4   3   1      603.93      753.79      8.05 o 
   5   3   1      328.75      446.16      6.76 o 
   6   3   1     5917.30     6884.08     38.20 o 
   7   3   1    38449.75    39826.47    199.23 o 
   8   3   1      372.22      361.56      5.90 o 
   9   3   1    31593.60    31751.07    164.47 o 
  10   3   1      172.88      193.22      4.33 o 
  11   3   1     3521.07     3439.51     22.00 o 
  12   3   1     1091.72     1276.37     11.14 o 
  13   3   1     3075.88     2963.24     20.40 o 
  14   3   1     1879.73     2025.49     16.05 o 
  15   3   1    19122.41    19174.02    101.15 o 
  16   3   1      792.63      810.46      9.51 o 
  17   3   1    12035.77    12227.90     65.61 o 
  18   3   1      119.34      135.36      4.61 o 
  19   3   1       60.23       35.56      3.04 o 
  20   3   1      274.43      301.45      6.19 o 
  21   3   1      877.97      828.50      9.35 o 
  22   3   1      516.73      515.58      9.46 o 
  23   3   1    11684.08    11576.72     64.33 o 
  24   3   1      825.98      816.89     11.06 o 
  25   3   1     7227.24     7073.14     44.55 o 
  26   3   1       12.04       23.71      4.19 o 
  27   3   1     3743.86     3646.49     29.05 o 
  28   3   1      142.07      168.62      6.95 o 
  29   3   1     1787.86     1908.24     19.91 o 
  30   3   1     2045.65     2024.01     20.93 o 
  31   3   1     4168.06     4234.46     34.82 o 
  32   3   1      799.19      795.21     15.22 o 
  33   3   1     2583.30     2488.97     26.31 o 
  34   3   1      424.23      343.69     11.41 o 
  35   3   1      130.26      120.50      7.91 o 
  36   3   1       24.07       17.96      6.01 o 
  37   3   1      178.91      183.33      9.46 o 
  38   3   1      558.69      489.77     14.01 o 
  39   3   1     4434.56     4520.57     47.02 o 
  40   3   1      356.53      433.99     15.60 o 
  41   3   1     3199.69     3185.88     38.92 o 
  42   3   1      688.06      828.69     21.73 o 
  43   3   1       89.25       82.04     11.73 o 
  44   3   1        0.47       18.26     11.43 o 
  45   3   1       75.70       70.07     13.57 o 
  46   3   1      328.16      279.75     19.15 o 
  47   3   1     2147.71     2175.03     42.86 o 
  48   3   1      150.86      202.81     18.50 o 
  49   3   1      676.06      604.36     26.36 o 
   0   4   1     3726.86     3509.43     28.44 o 
   1   4   1      127.68      177.28      3.27 o 
   2   4   1     4260.64     4409.98     25.42 o 
   3   4   1     2401.94     2763.06     17.42 o 
   4   4   1      208.63      168.05      3.83 o 
   5   4   1        7.10       14.12      1.93 o 
   6   4   1     8387.94     8305.65     44.92 o 
   7   4   1     1502.25     1707.49     12.57 o 
   8   4   1    16540.47    16143.02     83.81 o 
   9   4   1     1543.05     1888.04     14.16 o 
  10   4   1    11578.08    11676.96     64.41 o 
  11   4   1      391.19      381.39      6.03 o 
  12   4   1     3206.79     3503.73     22.91 o 
  13   4   1      634.91      718.91      8.75 o 
  14   4   1     5339.40     5276.94     32.76 o 
  15   4   1        2.44       -0.18      2.63 o 
  16   4   1     6236.97     5995.85     37.53 o 
  17   4   1       12.40       26.66      3.34 o 
  18   4   1     3430.96     3398.41     24.21 o 
  19   4   1      325.03      337.57      7.30 o 
  20   4   1      265.13      284.74      6.81 o 
  21   4   1       16.51       16.47      3.49 o 
  22   4   1     5815.35     5705.67     35.89 o 
  23   4   1        1.00        3.09      3.64 o 
  24   4   1    17055.95    16584.03     92.23 o 
  25   4   1     3094.82     3044.87     25.28 o 
  26   4   1     3169.50     3235.09     26.66 o 
  27   4   1     6987.43     6712.39     46.09 o 
  28   4   1      352.26      366.94     11.11 o 
  29   4   1      436.93      422.53     11.13 o 
  30   4   1     2728.45     2784.63     29.16 o 
  31   4   1      900.63      848.78     17.69 o 
  32   4   1     4073.54     4069.59     38.07 o 
  33   4   1      431.80      404.73     13.31 o 
  34   4   1       35.74       40.81      6.81 o 
  35   4   1       29.61       23.49      6.58 o 
  36   4   1       26.52       27.50      6.80 o 
  37   4   1      210.88      213.45     11.67 o 
  38   4   1     1846.13     1774.32     31.57 o 
  39   4   1       38.52       49.52      7.99 o 
  40   4   1     1878.70     1836.53     29.67 o 
  41   4   1      103.09       93.91     10.21 o 
  42   4   1      459.16      450.32     18.02 o 
  43   4   1       68.50       73.40     11.25 o 
  44   4   1      241.18      291.16     16.81 o 
  45   4   1      660.93      712.84     24.72 o 
  46   4   1      500.75      479.20     22.64 o 
  47   4   1        1.71       18.37     13.84 o 
  48   4   1      861.88      880.31     31.65 o 
   1   5   1     1395.37     1435.78     10.65 o 
   2   5   1      262.98      319.35      4.48 o 
   3   5   1     2784.39     2971.24     18.39 o 
   4   5   1      105.28      117.44      3.06 o 
   5   5   1     3046.09     3096.70     19.41 o 
   6   5   1     2129.17     2508.46     16.73 o 
   7   5   1     4069.56     3830.04     24.36 o 
   8   5   1      912.18     1124.12     10.28 o 
   9   5   1     3560.73     3380.45     21.42 o 
  10   5   1      883.55     1088.44     10.06 o 
  11   5   1     2541.97     2448.27     17.53 o 
  12   5   1     1157.19     1267.72     12.52 o 
  13   5   1     1873.24     1878.45     14.83 o 
  14   5   1        0.24       -0.79      2.65 o 
  15   5   1     2161.73     2123.35     17.50 o 
  16   5   1        4.47        1.53      3.11 o 
  17   5   1      465.86      469.14      8.67 o 
  18   5   1       48.92       37.42      4.17 o 
  19   5   1      932.84      920.99     12.27 o 
  20   5   1       22.30       16.67      3.99 o 
  21   5   1      143.50      130.56      6.33 o 
  22   5   1      348.20      369.61     11.90 o 
  23   5   1     3439.35     3369.55     29.56 o 
  24   5   1       69.85       83.63      5.84 o 
  25   5   1     2865.27     2834.58     25.45 o 
  26   5   1     1660.59     1638.56     19.75 o 
  27   5   1      987.21     1017.97     16.15 o 
  28   5   1      384.27      388.78     11.26 o 
  29   5   1      991.24     1025.29     16.72 o 
  30   5   1       34.33       22.17      6.12 o 
  31   5   1      558.58      615.28     15.14 o 
  32   5   1       30.60       28.67      6.54 o 
  33   5   1     1280.73     1248.86     20.81 o 
  34   5   1       27.33       16.02      6.87 o 
  35   5   1       29.52       30.65      7.39 o 
  36   5   1        0.32       -7.27      6.43 o 
  37   5   1      134.51      105.78      9.20 o 
  38   5   1       10.24        7.33      7.00 o 
  39   5   1      149.80      123.74      9.71 o 
  40   5   1       94.97      106.23     10.31 o 
  41   5   1      406.61      411.24     17.08 o 
  42   5   1       15.65       10.38      9.07 o 
  43   5   1      627.86      713.54     22.66 o 
  44   5   1        3.30       16.74     10.94 o 
  45   5   1      741.88      813.91     25.58 o 
  46   5   1       36.53       67.67     13.28 o 
  47   5   1      622.27      546.52     24.19 o 
   0   6   1      720.32      612.30      8.85 o 
   1   6   1     1098.88     1241.99     10.12 o 
   2   6   1       67.37       74.54      2.74 o 
   3   6   1      324.13      270.15      5.56 o 
   4   6   1      954.71      891.25      7.92 o 
   5   6   1        1.46       -0.47      2.06 o 
   6   6   1     1412.13     1460.03     11.13 o 
   7   6   1      843.25      807.67      8.16 o 
   8   6   1     2379.49     2569.35     17.79 o 
   9   6   1      947.86     1008.73      9.95 o 
  10   6   1      737.39      726.88      8.45 o 
  11   6   1       36.01       48.46      3.48 o 
  12   6   1      464.73      406.04      7.87 o 
  13   6   1        7.74        9.80      2.93 o 
  14   6   1       36.61       41.11      3.73 o 
  15   6   1        5.79       -0.17      3.21 o 
  16   6   1      134.31      132.74      5.55 o 
  17   6   1       28.75       22.25      3.86 o 
  18   6   1       28.96       27.24      4.23 o 
  19   6   1       47.06       35.45      4.86 o 
  20   6   1      840.15      824.29     13.14 o 
  21   6   1      225.57      249.24      8.94 o 
  22   6   1      445.39      447.29     12.02 o 
  23   6   1       71.11       64.72      6.59 o 
  24   6   1     2207.24     2144.88     25.39 o 
  25   6   1     5101.84     5036.43     44.49 o 
  26   6   1        2.66       14.45      5.87 o 
  27   6   1     3627.89     3542.21     36.01 o 
  28   6   1     4762.02     4655.57     43.59 o 
  29   6   1      532.05      491.39     14.38 o 
  30   6   1      364.16      361.49     13.10 o 
  31   6   1      498.84      495.11     14.83 o 
  32   6   1       92.86       92.75      8.97 o 
  33   6   1      680.81      650.81     18.89 o 
  34   6   1      340.82      344.93     13.91 o 
  35   6   1       15.39       28.03      7.66 o 
  36   6   1      124.20      113.32     10.77 o 
  37   6   1      611.39      687.00     23.59 o 
  38   6   1      521.38      525.83     17.22 o 
  39   6   1        8.78        8.61      8.18 o 
  40   6   1        1.92        2.07      9.07 o 
  41   6   1        5.79       14.03      9.71 o 
  42   6   1      458.96      438.11     19.14 o 
  43   6   1        2.48        3.90     10.30 o 
  44   6   1      467.56      467.40     20.52 o 
  45   6   1      279.65      273.69     18.33 o 
   1   7   1     3235.94     3290.99     23.20 o 
   2   7   1      203.14      197.15      4.61 o 
   3   7   1       15.04       23.82      2.56 o 
   4   7   1       40.79       34.47      2.50 o 
   5   7   1      324.27      359.01      7.14 o 
   6   7   1     1104.58     1057.98      9.77 o 
   7   7   1      252.42      256.42      5.26 o 
   8   7   1      151.62      194.18      5.66 o 
   9   7   1     2254.65     2451.88     18.09 o 
  10   7   1      330.50      388.82      6.74 o 
  11   7   1     1029.83     1017.41     11.03 o 
  12   7   1       36.93       47.18      4.23 o 
  13   7   1       16.40       10.96      3.68 o 
  14   7   1      233.63      214.78      7.11 o 
  15   7   1     3950.79     3663.17     29.63 o 
  16   7   1      733.68      796.38     12.28 o 
  17   7   1     2483.49     2259.33     22.29 o 
  18   7   1      107.61      120.63      6.72 o 
  19   7   1       36.93       25.28      5.21 o 
  20   7   1      464.14      436.92     11.28 o 
  21   7   1       59.94       61.39      6.48 o 
  22   7   1     1286.45     1271.19     18.86 o 
  23   7   1      925.52      891.43     16.54 o 
  24   7   1       89.92       75.06      7.26 o 
  25   7   1       18.44       18.27      6.07 o 
  26   7   1       44.59       34.10      7.05 o 
  27   7   1      553.63      546.09     15.06 o 
  28   7   1      160.81      146.80      9.92 o 
  29   7   1       71.19       49.80      8.02 o 
  30   7   1       28.36       29.19      7.54 o 
  31   7   1      410.25      378.08     14.43 o 
  32   7   1       58.27       54.96      8.52 o 
  33   7   1      601.18      605.19     18.06 o 
  34   7   1       91.72       80.23      9.81 o 
  35   7   1        2.88      -12.96      7.56 o 
  36   7   1        8.62        8.08      8.31 o 
  37   7   1       32.61       15.17      9.01 o 
  38   7   1       95.97       94.41     12.23 o 
  39   7   1     1581.42     1658.18     32.35 o 
  40   7   1        9.47       19.97     10.56 o 
  41   7   1      407.61      401.01     22.46 o 
  42   7   1      378.37      387.06     18.77 o 
  43   7   1      522.41      497.59     22.08 o 
   0   8   1    20545.32    20637.62    173.23 o 
   1   8   1     1180.99     1191.20     17.19 o 
   2   8   1     4044.12     3994.86     30.91 o 
   3   8   1     1695.55     1694.91     14.72 o 
   4   8   1        7.17        9.25      2.70 o 
   5   8   1       18.11       14.13      2.73 o 
   6   8   1      547.92      530.05      6.87 o 
   7   8   1      170.30      173.68      4.61 o 
   8   8   1     2334.16     2334.04     17.99 o 
   9   8   1     1222.25     1225.18     12.46 o 
  10   8   1      119.28      123.51      5.80 o 
  11   8   1       38.02       45.38      4.22 o 
  12   8   1       23.82       15.56      4.22 o 
  13   8   1       78.48       66.50      5.59 o 
  14   8   1     2093.49     1993.44     21.93 o 
  15   8   1        9.29       15.37      4.98 o 
  16   8   1     5430.85     5312.76     48.88 o 
  17   8   1      417.90      414.81     11.33 o 
  18   8   1     1706.70     1693.36     22.21 o 
  19   8   1      326.46      333.73     13.60 o 
  20   8   1       51.25       34.79      6.28 o 
  21   8   1       29.22       14.25      5.88 o 
  22   8   1      321.73      338.64     11.80 o 
  23   8   1     1098.83     1079.72     18.92 o 
  24   8   1     1905.37     1925.76     25.69 o 
  25   8   1      292.01      288.27     11.85 o 
  26   8   1      362.00      350.44     13.10 o 
  27   8   1      640.51      599.31     16.05 o 
  28   8   1      206.62      222.24     11.63 o 
  29   8   1       93.10       78.51      9.02 o 
  30   8   1      100.58       81.15      9.40 o 
  31   8   1      277.00      274.66     13.47 o 
  32   8   1     1914.67     1863.98     33.20 o 
  33   8   1        7.73       17.46      8.42 o 
  34   8   1      776.70      770.55     24.57 o 
  35   8   1      198.33      184.84     13.45 o 
  36   8   1      408.26      398.62     19.50 o 
  37   8   1       71.23       66.81     12.57 o 
  38   8   1     1358.21     1433.14     34.00 o 
  39   8   1      189.17      185.32     16.58 o 
  40   8   1     1135.32     1104.75     31.86 o 
  41   8   1       39.78       37.94     13.37 o 
   1   9   1     8758.86     8796.89     76.16 o 
   2   9   1      342.94      343.22      9.33 o 
   3   9   1     2754.76     2773.88     26.46 o 
   4   9   1        0.81       -2.28      3.28 o 
   5   9   1      165.69      158.33      5.87 o 
   6   9   1       50.34       47.45      3.63 o 
   7   9   1     1561.69     1542.67     15.16 o 
   8   9   1      149.12      177.23      6.83 o 
   9   9   1     1199.66     1172.40     14.81 o 
  10   9   1        1.60       -3.84      3.42 o 
  11   9   1       75.54       75.41      5.46 o 
  12   9   1       39.65       32.68      5.24 o 
  13   9   1      434.49      412.69     11.07 o 
  14   9   1      124.48      114.96      7.34 o 
  15   9   1     3572.95     3488.61     35.57 o 
  16   9   1      159.60      166.17      8.90 o 
  17   9   1     5261.32     5278.71     48.92 o 
  18   9   1      898.17      893.14     17.15 o 
  19   9   1      679.57      711.25     16.21 o 
  20   9   1      122.94      105.68      9.59 o 
  21   9   1     1138.32     1169.70     20.86 o 
  22   9   1       23.32       33.71      7.22 o 
  23   9   1     2293.74     2158.09     30.53 o 
  24   9   1       28.67       19.36      7.32 o 
  25   9   1      222.94      246.85     12.67 o 
  26   9   1       87.94       68.44      9.57 o 
  27   9   1       38.03       21.60      7.74 o 
  28   9   1       14.37       16.20      7.71 o 
  29   9   1       94.80       57.59      9.19 o 
  30   9   1       42.87       32.77      9.24 o 
  31   9   1     2108.03     2076.06     34.50 o 
  32   9   1       94.57       97.04     11.81 o 
  33   9   1     1381.91     1421.99     30.71 o 
  34   9   1      121.80      109.52     13.63 o 
  35   9   1      610.51      589.06     23.36 o 
  36   9   1        0.50        4.53     10.55 o 
  37   9   1      487.68      505.42     24.90 o 
  38   9   1       10.34       26.55     11.95 o 
   0  10   1      646.92      671.76     32.14 o 
   1  10   1      115.60      127.90     11.60 o 
   2  10   1     1823.28     1883.73     39.44 o 
   3  10   1      269.32      295.98     16.15 o 
   4  10   1     2412.60     2508.38     39.64 o 
   5  10   1     1073.11     1180.12     17.19 o 
   6  10   1     1729.19     1725.80     25.33 o 
   7  10   1      241.48      241.23     10.70 o 
   8  10   1      731.04      752.89     13.35 o 
   9  10   1      470.01      463.51     10.21 o 
  10  10   1      385.61      406.73     11.96 o 
  11  10   1      623.58      618.90     15.01 o 
  12  10   1      167.23      157.96      9.48 o 
  13  10   1       14.89       15.26      5.14 o 
  14  10   1     1512.12     1514.39     21.71 o 
  15  10   1        7.40       22.05      6.17 o 
  16  10   1     3542.01     3630.20     38.80 o 
  17  10   1      115.57      135.77      9.43 o 
  18  10   1     3977.64     3913.91     45.74 o 
  19  10   1      122.04      137.04      9.63 o 
  20  10   1      819.21      831.73     18.13 o 
  21  10   1       76.16       63.24      8.70 o 
  22  10   1      932.42      982.36     20.75 o 
  23  10   1       59.95       59.52      9.18 o 
  24  10   1      572.93      566.62     17.75 o 
  25  10   1        9.90       20.84      8.34 o 
  26  10   1      138.13      106.39     10.98 o 
  27  10   1       94.23       71.65     10.33 o 
  28  10   1       19.83       22.87      9.17 o 
  29  10   1       10.29        7.42      9.07 o 
  30  10   1      413.92      454.94     19.71 o 
  31  10   1        6.66       31.07     10.97 o 
  32  10   1     1381.63     1388.26     32.30 o 
  33  10   1      266.52      267.01     19.13 o 
  34  10   1     1412.40     1484.80     33.90 o 
  35  10   1      116.09      106.90     13.99 o 
   1  11   1     2331.30     2465.91     73.06 o 
   2  11   1        8.44       12.47     11.92 o 
   3  11   1      545.78      585.80     32.32 o 
   4  11   1      260.75      296.11     19.72 o 
   5  11   1      379.26      428.80     21.86 o 
   6  11   1       31.58       28.28      8.56 o 
   7  11   1      161.49      154.51     12.57 o 
   8  11   1      202.50      203.96      9.75 o 
   9  11   1       54.63       42.21      6.44 o 
  10  11   1        9.41        7.13      6.08 o 
  11  11   1      185.54      183.70     12.39 o 
  12  11   1      203.43      169.37      9.87 o 
  13  11   1      541.03      564.18     16.41 o 
  14  11   1        0.54        0.94      5.91 o 
  15  11   1      153.78      174.45      9.60 o 
  16  11   1      241.58      225.76     10.16 o 
  17  11   1      700.56      730.25     19.96 o 
  18  11   1      535.19      515.53     15.60 o 
  19  11   1     3840.41     3881.29     45.01 o 
  20  11   1      245.04      302.10     15.89 o 
  21  11   1     2049.88     2025.12     31.15 o 
  22  11   1       52.77       54.04     13.16 o 
  23  11   1      476.27      459.87     18.91 o 
  24  11   1      310.51      296.92     15.88 o 
  25  11   1       57.74       52.06     10.94 o 
  26  11   1       46.87       49.81     10.64 o 
  27  11   1       75.95       43.58     10.77 o 
  28  11   1       19.19       32.86     10.71 o 
  29  11   1       52.18       38.36     11.25 o 
  30  11   1       58.87       51.15     11.75 o 
  31  11   1       10.97       14.16     11.13 o 
   0  12   1       80.97       61.44     30.63 o 
   1  12   1       60.37       44.99     21.00 o 
   2  12   1      397.65      401.19     23.18 o 
   3  12   1      287.94      333.74     26.56 o 
   4  12   1     1449.63     1375.96    161.91 o 
   5  12   1        7.48        5.19     10.02 o 
   6  12   1       18.22       19.65     11.63 o 
   7  12   1      139.12      108.33     15.69 o 
   8  12   1       92.51       75.78     11.44 o 
   9  12   1        1.26        1.33      7.98 o 
  10  12   1       32.67       33.13      8.29 o 
  11  12   1        0.84       -1.73      7.03 o 
  12  12   1       57.08       65.34      9.13 o 
  13  12   1       74.79       66.73      9.49 o 
  14  12   1       21.08       27.40      9.19 o 
  15  12   1        6.79        6.58      8.93 o 
  16  12   1      432.63      434.05     22.42 o 
  17  12   1        3.07       10.95      7.52 o 
  18  12   1     1126.68     1140.35     29.75 o 
  19  12   1       39.00       54.93      9.63 o 
  20  12   1     1004.61     1130.19     24.44 o 
  21  12   1      154.06      184.14     12.56 o 
  22  12   1       16.49        3.15      8.53 o 
  23  12   1       11.61       18.05      9.09 o 
  24  12   1      189.69      202.82     14.69 o 
  25  12   1       48.03       45.56     11.09 o 
   4  13   1       26.66       19.59     16.63 o 
   5  13   1        2.66      -18.89     15.36 o 
   6  13   1       21.23       34.01     15.20 o 
   7  13   1      435.44      513.86     25.80 o 
   8  13   1       28.50       51.59     16.01 o 
   9  13   1      933.64     1041.47     36.98 o 
  10  13   1       19.95       43.25     12.16 o 
  11  13   1        0.67        5.88     12.14 o 
  12  13   1        4.76        3.22     10.16 o 
  13  13   1       53.91       26.87      9.92 o 
  14  13   1      166.42      148.35     11.58 o 
  15  13   1       46.24       60.87     10.43 o 
  16  13   1      167.01      171.88     14.61 o 
  17  13   1       13.61       -5.83      9.92 o 
  18  13   1       16.94       22.79     10.77 o 
   0   0   2    12223.05    12324.50    160.69 o 
   1   0   2    28113.72    30721.98    275.01 o 
   2   0   2    45125.54    49579.47    419.65 o 
   3   0   2    39827.25    43931.86    373.18 o 
   4   0   2    28203.91    31252.80    255.24 o 
   5   0   2      172.28      221.70      5.72 o 
   6   0   2      238.62      219.92      6.35 o 
   7   0   2     1498.99     1599.24     15.16 o 
   8   0   2     1637.61     1703.00     16.04 o 
   9   0   2     5570.05     5975.38     42.91 o 
  10   0   2     1447.94     1371.40     14.54 o 
  11   0   2     2577.67     2686.47     22.81 o 
  12   0   2     2073.99     2233.24     20.21 o 
  13   0   2       40.10       36.98      3.49 o 
  14   0   2    28557.03    30380.87    189.28 o 
  15   0   2     2109.31     2409.57     22.30 o 
  16   0   2    14801.21    13957.17     97.69 o 
  17   0   2     1747.23     1867.63     19.65 o 
  18   0   2    27101.53    27236.88    173.06 o 
  19   0   2      131.56      160.21      7.94 o 
  20   0   2     4587.23     4559.95     36.57 o 
  21   0   2     1324.25     1243.97     15.84 o 
  22   0   2    10352.33    10638.92     72.03 o 
  23   0   2     9277.96     9017.14     61.70 o 
  24   0   2    13263.70    12745.25     85.22 o 
  25   0   2      270.59      272.41     13.19 o 
  26   0   2      349.11      393.99     10.73 o 
  27   0   2      355.12      364.85     10.44 o 
  28   0   2     1600.96     1620.58     21.17 o 
  29   0   2     1263.94     1097.44     19.57 o 
  30   0   2     4143.71     4126.02     49.63 o 
  31   0   2      710.25      624.06     17.79 o 
  32   0   2     8528.04     8474.99     86.72 o 
  33   0   2      328.37      555.03     27.62 o 
  34   0   2     1302.12     1499.45     30.94 o 
  35   0   2       12.21       50.54      9.89 o 
  36   0   2     2032.59     2043.00     37.61 o 
  37   0   2     1290.47     1438.93     31.56 o 
  38   0   2     5335.59     5216.19     73.91 o 
  39   0   2      699.88      898.33     26.35 o 
  40   0   2     4346.56     4425.76     62.87 o 
  41   0   2       66.43      170.18     14.80 o 
  42   0   2       12.75       37.09     11.37 o 
  43   0   2       41.17       59.59     12.71 o 
  44   0   2       71.84       31.13     13.39 o 
  45   0   2       81.56       51.87     15.74 o 
  46   0   2      329.50      347.30     24.50 o 
  47   0   2       42.85       66.63     17.09 o 
  48   0   2     1551.85     1568.30     44.87 o 
  49   0   2     4174.06     4704.14     82.95 o 
  50   0   2     1878.18     2188.22     84.81 o 
   1   1   2    21613.15    21848.63    128.09 o 
   2   1   2      107.11      158.39      4.60 o 
   3   1   2    47538.61    51506.28    287.39 o 
   4   1   2      686.88      767.81      7.02 o 
   5   1   2     3159.46     3390.43     20.60 o 
   6   1   2    23169.18    24724.98    121.76 o 
   7   1   2     1523.81     1513.49     10.74 o 
   8   1   2      214.11      321.86      4.57 o 
   9   1   2     3171.58     3134.82     20.19 o 
  10   1   2     3312.40     3455.31     21.20 o 
  11   1   2      546.53      742.63      7.33 o 
  12   1   2      468.40      488.73      6.04 o 
  13   1   2     2897.63     2887.53     17.60 o 
  14   1   2      177.92      231.63      4.41 o 
  15   1   2    21108.10    21355.57     95.25 o 
  16   1   2     4072.75     4093.24     22.70 o 
  17   1   2    31303.80    31716.26    135.54 o 
  18   1   2     3398.38     3621.20     20.94 o 
  19   1   2     6300.48     6169.49     32.75 o 
  20   1   2       83.15       63.41      3.45 o 
  21   1   2      763.96      663.91      8.27 o 
  22   1   2     7511.15     7425.65     40.15 o 
  23   1   2     4876.24     4905.53     29.32 o 
  24   1   2       38.92       27.61      3.73 o 
  25   1   2     3678.15     3524.17     23.07 o 
  26   1   2        5.29       17.77      3.49 o 
  27   1   2       65.75       59.78      4.45 o 
  28   1   2      191.61      192.38      6.62 o 
  29   1   2      178.93      242.86      7.58 o 
  30   1   2        4.48        5.93      4.19 o 
  31   1   2     1321.88     1382.88     17.38 o 
  32   1   2      410.24      460.27     11.44 o 
  33   1   2     7986.15     7658.72     57.08 o 
  34   1   2     1669.35     1694.71     25.55 o 
  35   1   2     2448.54     2419.04     28.42 o 
  36   1   2      672.10      739.76     17.08 o 
  37   1   2     2525.22     2520.55     35.06 o 
  38   1   2     1039.25     1096.08     20.94 o 
  39   1   2     3006.12     3100.85     36.28 o 
  40   1   2       59.93      123.02      9.76 o 
  41   1   2     1418.86     1399.41     24.08 o 
  42   1   2      252.09      268.51     12.85 o 
  43   1   2      819.65      841.04     20.35 o 
  44   1   2        9.91       20.99      9.29 o 
  45   1   2       12.20        9.42      9.61 o 
  46   1   2        1.87       14.66      9.96 o 
  47   1   2      964.12     1002.61     27.26 o 
  48   1   2        0.71       17.30     11.81 o 
  49   1   2      638.30      624.10     24.02 o 
   0   2   2   155973.61   160648.97   1417.13 o 
   1   2   2    37037.26    40467.64    247.00 o 
   2   2   2    33108.48    35002.59    218.79 o 
   3   2   2      500.71      500.92      7.05 o 
   4   2   2      270.57      254.04      4.47 o 
   5   2   2    10338.90    11196.07     68.27 o 
   6   2   2     1959.99     1883.04     13.69 o 
   7   2   2     1434.10     1502.36     11.92 o 
   8   2   2     3741.31     3980.73     25.21 o 
   9   2   2     1773.65     2030.09     14.34 o 
  10   2   2      224.72      227.83      4.70 o 
  11   2   2     1347.98     1269.11     10.76 o 
  12   2   2      110.56      148.57      3.77 o 
  13   2   2     1199.20     1298.83     10.53 o 
  14   2   2     3310.82     3067.85     19.05 o 
  15   2   2       22.10        6.60      2.03 o 
  16   2   2     9363.17     9265.20     46.65 o 
  17   2   2      176.07      239.14      4.67 o 
  18   2   2     2706.83     2497.94     16.51 o 
  19   2   2       23.55       15.47      2.46 o 
  20   2   2     4235.30     4199.28     24.65 o 
  21   2   2     7330.35     7429.65     39.41 o 
  22   2   2     1714.05     1642.29     13.57 o 
  23   2   2     1386.69     1381.11     12.56 o 
  24   2   2        6.13        5.80      2.97 o 
  25   2   2     1114.10     1120.39     12.43 o 
  26   2   2     3158.51     2983.12     24.02 o 
  27   2   2     3836.26     3773.14     29.07 o 
  28   2   2      377.65      373.28      9.16 o 
  29   2   2      159.62      147.99      6.85 o 
  30   2   2      527.74      584.20     11.57 o 
  31   2   2      243.56      215.92      8.04 o 
  32   2   2     3679.32     3625.57     30.65 o 
  33   2   2     1935.03     1904.95     20.95 o 
  34   2   2     1951.95     1865.75     21.64 o 
  35   2   2        0.26       21.52      5.74 o 
  36   2   2     2140.69     2190.83     26.85 o 
  37   2   2     1038.52     1026.80     18.00 o 
  38   2   2     2214.42     2158.28     26.97 o 
  39   2   2      715.78      769.94     18.02 o 
  40   2   2      253.47      225.51     12.32 o 
  41   2   2        0.19        5.08      7.69 o 
  42   2   2       14.65       13.26      8.17 o 
  43   2   2       14.64        0.20      8.88 o 
  44   2   2        9.11       11.38      9.33 o 
  45   2   2       33.23       42.38     10.79 o 
  46   2   2      554.82      635.02     27.54 o 
  47   2   2       33.26       23.43     11.12 o 
  48   2   2      155.33      124.56     19.36 o 
  49   2   2       89.12      103.13     16.01 o 
   1   3   2      470.44      484.64      5.88 o 
   2   3   2      473.41      436.95      6.38 o 
   3   3   2       78.27       71.55      3.62 o 
   4   3   2     2667.34     2524.84     17.31 o 
   5   3   2      589.64      725.08      7.34 o 
   6   3   2     8446.25     9478.45     51.88 o 
   7   3   2     2713.38     2747.51     19.64 o 
   8   3   2       14.10       16.46      2.54 o 
   9   3   2    19911.01    21649.49    118.85 o 
  10   3   2      223.64      235.26      5.29 o 
  11   3   2      143.41      135.00      4.44 o 
  12   3   2     1552.63     1553.67     16.13 o 
  13   3   2        4.20       -1.45      2.68 o 
  14   3   2      305.75      210.93      5.48 o 
  15   3   2     2842.87     2866.59     20.85 o 
  16   3   2      264.97      243.55      5.98 o 
  17   3   2     3858.65     3756.20     25.64 o 
  18   3   2     5104.57     5289.22     32.60 o 
  19   3   2     4362.02     4312.56     28.08 o 
  20   3   2      707.99      717.04      8.61 o 
  21   3   2      291.87      326.73      7.01 o 
  22   3   2      721.00      705.88     10.88 o 
  23   3   2      208.57      246.36      6.11 o 
  24   3   2        0.31        1.01      3.01 o 
  25   3   2     1904.27     1855.17     17.65 o 
  26   3   2       59.16       55.27      4.61 o 
  27   3   2        1.36        6.15      3.77 o 
  28   3   2     2155.88     2125.45     20.52 o 
  29   3   2     1408.28     1437.54     16.91 o 
  30   3   2     2209.45     2144.32     21.72 o 
  31   3   2       66.70       46.78      5.51 o 
  32   3   2      255.07      254.91      8.81 o 
  33   3   2     1670.55     1633.22     19.50 o 
  34   3   2       69.87       59.73      6.43 o 
  35   3   2     2227.54     2243.64     25.16 o 
  36   3   2       37.84       30.00      5.96 o 
  37   3   2      538.47      575.04     14.96 o 
  38   3   2       43.58       35.15      7.06 o 
  39   3   2        0.41        9.18      7.13 o 
  40   3   2      290.07      270.80     13.36 o 
  41   3   2      260.60      242.44     13.50 o 
  42   3   2      209.65      201.32     14.08 o 
  43   3   2        9.25        8.13     10.58 o 
  44   3   2       12.81       13.79     11.78 o 
  45   3   2       57.49       20.25     13.00 o 
  46   3   2      116.62      130.57     16.73 o 
  47   3   2        1.84        7.12     13.55 o 
  48   3   2      197.54      186.22     19.09 o 
   0   4   2     2000.48     1993.02     19.81 o 
   1   4   2      157.94      127.27      3.47 o 
   2   4   2      214.29      208.26      4.15 o 
   3   4   2    10998.67    11727.72     62.65 o 
   4   4   2       28.11       32.57      2.57 o 
   5   4   2      330.89      328.71      5.47 o 
   6   4   2     8091.85     8073.40     46.18 o 
   7   4   2       21.16       29.31      2.79 o 
   8   4   2     9455.56     9187.90     52.83 o 
   9   4   2       85.77      126.34      4.17 o 
  10   4   2     5270.38     5557.73     34.89 o 
  11   4   2     1418.30     1635.68     13.91 o 
  12   4   2     1614.64     1744.67     14.92 o 
  13   4   2     3271.79     3233.03     23.78 o 
  14   4   2     1749.44     1982.88     17.32 o 
  15   4   2     1394.82     1332.24     13.36 o 
  16   4   2       13.86       28.58      3.53 o 
  17   4   2      114.05       89.03      4.60 o 
  18   4   2      432.20      406.13      9.51 o 
  19   4   2      520.89      514.02     11.01 o 
  20   4   2     2520.51     2444.73     20.79 o 
  21   4   2     3562.90     3403.25     26.29 o 
  22   4   2       85.15       83.29      5.19 o 
  23   4   2      397.16      419.85      9.38 o 
  24   4   2     8113.71     7822.24     49.68 o 
  25   4   2     2569.04     2548.31     23.18 o 
  26   4   2     5040.96     4859.31     36.05 o 
  27   4   2     3948.93     3759.92     30.95 o 
  28   4   2      506.22      531.56     11.49 o 
  29   4   2     1041.55     1032.90     15.43 o 
  30   4   2      181.89      189.23      8.66 o 
  31   4   2      220.71      204.31      9.14 o 
  32   4   2      461.06      425.77     12.38 o 
  33   4   2        8.80       14.20      5.99 o 
  34   4   2      207.34      197.44      9.98 o 
  35   4   2       67.07       36.48      7.14 o 
  36   4   2      177.99      168.17     10.00 o 
  37   4   2      317.64      293.50     12.21 o 
  38   4   2       55.56       57.70      8.18 o 
  39   4   2      130.72      143.43     10.62 o 
  40   4   2      715.83      733.25     19.44 o 
  41   4   2      698.11      654.98     20.61 o 
  42   4   2       44.93       35.03     10.59 o 
  43   4   2        4.01       13.00      9.91 o 
  44   4   2      392.51      356.32     19.28 o 
  45   4   2      450.80      466.46     25.42 o 
  46   4   2      250.99      259.39     20.02 o 
  47   4   2      152.79      163.50     18.47 o 
   1   5   2     3223.08     3408.47     21.34 o 
   2   5   2     2261.97     2269.71     18.31 o 
   3   5   2     1810.39     2066.08     14.74 o 
   4   5   2       35.39       33.44      2.67 o 
   5   5   2       72.72      133.70      3.90 o 
   6   5   2     5300.56     5930.31     35.09 o 
   7   5   2    11578.48    11063.18     59.73 o 
   8   5   2      373.10      385.70      6.47 o 
   9   5   2    17399.22    17113.21     90.11 o 
  10   5   2     1341.07     1487.34     13.34 o 
  11   5   2      925.75      849.47      9.77 o 
  12   5   2      931.92      816.01      9.60 o 
  13   5   2     1729.79     1601.26     14.71 o 
  14   5   2     3171.40     3086.31     22.84 o 
  15   5   2     4524.49     4252.79     29.15 o 
  16   5   2      314.79      300.34      7.17 o 
  17   5   2      937.77      952.37     12.56 o 
  18   5   2      791.53      749.80     11.83 o 
  19   5   2     2710.47     2486.59     23.36 o 
  20   5   2      596.26      570.90     11.37 o 
  21   5   2     2881.57     2733.67     25.99 o 
  22   5   2       54.88       53.55      5.60 o 
  23   5   2     6983.13     6865.66     50.05 o 
  24   5   2      161.52      194.86      8.00 o 
  25   5   2     2525.71     2473.75     24.51 o 
  26   5   2      284.13      283.02      9.49 o 
  27   5   2     2188.45     2168.19     23.72 o 
  28   5   2        1.78        0.72      5.08 o 
  29   5   2     4704.12     4704.01     40.41 o 
  30   5   2      295.41      265.43     10.37 o 
  31   5   2     1113.12     1117.77     18.86 o 
  32   5   2      136.62      152.18      9.54 o 
  33   5   2      655.07      663.82     16.51 o 
  34   5   2      198.38      213.77     11.09 o 
  35   5   2      752.28      724.68     20.78 o 
  36   5   2        0.02        5.13      6.95 o 
  37   5   2       21.56        4.73      7.13 o 
  38   5   2      253.70      269.79     12.50 o 
  39   5   2     1454.02     1530.88     25.90 o 
  40   5   2     1056.09     1111.83     23.28 o 
  41   5   2     3322.67     3437.30     43.06 o 
  42   5   2     1643.42     1777.03     31.11 o 
  43   5   2      996.02     1175.50     28.16 o 
  44   5   2        0.07       -0.63     11.07 o 
  45   5   2      784.62      779.35     25.41 o 
  46   5   2     1370.77     1540.76     33.99 o 
   0   6   2     1772.19     1767.16     17.58 o 
   1   6   2     3292.46     3226.45     20.89 o 
   2   6   2     1527.50     1666.53     12.45 o 
   3   6   2     3366.80     3350.49     20.28 o 
   4   6   2      783.13      742.76      8.18 o 
   5   6   2      182.55      220.23      4.94 o 
   6   6   2    13828.21    13956.52     76.28 o 
   7   6   2      635.13      648.77      9.12 o 
   8   6   2    11962.96    11451.66     62.16 o 
   9   6   2      905.68      821.70     10.04 o 
  10   6   2     7646.62     7271.75     44.65 o 
  11   6   2       62.40       49.52      4.01 o 
  12   6   2     4856.51     4940.69     33.68 o 
  13   6   2     3077.17     3097.83     23.74 o 
  14   6   2     2130.60     2147.74     21.74 o 
  15   6   2      845.86      790.85     11.39 o 
  16   6   2     2597.91     2482.10     28.77 o 
  17   6   2      215.68      193.71      7.57 o 
  18   6   2      481.08      453.98     11.57 o 
  19   6   2      730.04      746.93     14.10 o 
  20   6   2      661.17      627.91     12.30 o 
  21   6   2       18.41       13.05      5.32 o 
  22   6   2     2619.46     2628.20     28.36 o 
  23   6   2      239.07      249.49     10.19 o 
  24   6   2     7712.94     7569.44     60.01 o 
  25   6   2     2502.22     2477.51     28.59 o 
  26   6   2     8882.78     8650.16     68.99 o 
  27   6   2        2.82       11.74      6.40 o 
  28   6   2     1545.87     1550.73     23.59 o 
  29   6   2      325.99      330.90     12.92 o 
  30   6   2      895.49      897.28     19.33 o 
  31   6   2      857.05      823.15     19.41 o 
  32   6   2     2415.06     2391.43     33.45 o 
  33   6   2        8.93       12.88      6.91 o 
  34   6   2      230.50      244.81     12.02 o 
  35   6   2       24.25       20.83      7.52 o 
  36   6   2      114.12      110.89      9.88 o 
  37   6   2      218.88      213.80     12.45 o 
  38   6   2     1289.79     1284.43     25.25 o 
  39   6   2      180.08      172.45     13.07 o 
  40   6   2     1503.76     1482.54     30.62 o 
  41   6   2      530.89      582.07     21.74 o 
  42   6   2      827.68      903.12     26.19 o 
  43   6   2        0.35       -2.99     10.65 o 
  44   6   2      982.90     1018.11     30.19 o 
  45   6   2      176.45      145.53     16.94 o 
   1   7   2     2345.73     2408.05     16.31 o 
   2   7   2      639.79      644.88      7.37 o 
   3   7   2     2255.29     2385.97     16.49 o 
   4   7   2     3732.97     3786.11     23.42 o 
   5   7   2     2412.43     2354.63     17.16 o 
   6   7   2      976.40     1109.20     11.29 o 
   7   7   2    12879.12    13206.99     74.40 o 
   8   7   2      479.41      563.54      8.76 o 
   9   7   2    16334.52    16389.96     92.52 o 
  10   7   2       71.09       90.82      5.10 o 
  11   7   2     7679.58     7630.70     52.76 o 
  12   7   2      981.66      975.99     14.03 o 
  13   7   2     1075.72     1076.22     15.43 o 
  14   7   2      875.06      848.21     14.16 o 
  15   7   2      918.11     1034.77     15.30 o 
  16   7   2      119.94      139.86      6.90 o 
  17   7   2      366.27      423.70     10.81 o 
  18   7   2     1069.00      951.33     18.67 o 
  19   7   2      345.19      338.40     10.36 o 
  20   7   2      348.13      331.22     12.49 o 
  21   7   2      319.81      287.38     10.31 o 
  22   7   2       65.99       58.39      6.84 o 
  23   7   2     6520.94     6465.54     54.70 o 
  24   7   2      522.52      519.10     14.12 o 
  25   7   2     3005.60     2941.02     33.27 o 
  26   7   2      168.37      184.07     10.25 o 
  27   7   2     2565.66     2547.05     31.19 o 
  28   7   2      812.99      845.48     20.69 o 
  29   7   2     2023.48     1966.73     30.56 o 
  30   7   2     1974.73     1973.77     28.16 o 
  31   7   2     2302.65     2284.93     31.80 o 
  32   7   2      335.06      311.94     14.75 o 
  33   7   2      163.88      152.32     11.74 o 
  34   7   2      306.68      294.08     14.80 o 
  35   7   2       32.44       15.49      8.97 o 
  36   7   2        2.47       -1.34      8.68 o 
  37   7   2       40.73       30.08     10.21 o 
  38   7   2        2.31       15.95     10.47 o 
  39   7   2     1317.76     1336.86     32.48 o 
  40   7   2        4.29       10.42     10.82 o 
  41   7   2      418.12      438.23     21.09 o 
  42   7   2       28.85       42.19     11.99 o 
  43   7   2      831.07      876.50     26.74 o 
   0   8   2     2714.52     2817.23     29.12 o 
   1   8   2      100.52      106.71      4.05 o 
   2   8   2       64.90       53.84      3.62 o 
   3   8   2      749.89      783.18      9.13 o 
   4   8   2     4254.73     4213.75     27.66 o 
   5   8   2        0.34        2.74      3.05 o 
   6   8   2     1074.70     1021.47     13.61 o 
   7   8   2      409.93      393.00      8.01 o 
   8   8   2     5012.30     4795.51     36.70 o 
   9   8   2      705.99      707.53     11.95 o 
  10   8   2     2365.86     2363.47     23.75 o 
  11   8   2      145.51      141.40      6.85 o 
  12   8   2     2147.07     2073.08     22.13 o 
  13   8   2      286.72      271.32      9.63 o 
  14   8   2      307.04      352.72     10.91 o 
  15   8   2      276.93      291.52     10.59 o 
  16   8   2       86.66       80.37      6.84 o 
  17   8   2       23.39       12.35      5.63 o 
  18   8   2      592.66      584.47     14.02 o 
  19   8   2      724.77      675.96     21.48 o 
  20   8   2      708.72      707.26     15.69 o 
  21   8   2      605.56      600.67     15.08 o 
  22   8   2      125.80      117.91      9.26 o 
  23   8   2      815.97      805.63     19.18 o 
  24   8   2     3677.02     3598.77     39.84 o 
  25   8   2      440.33      434.62     14.92 o 
  26   8   2     2630.99     2720.51     34.55 o 
  27   8   2     1435.32     1442.53     24.91 o 
  28   8   2     2003.74     1995.45     32.11 o 
  29   8   2      583.26      616.84     18.19 o 
  30   8   2      219.63      246.02     13.54 o 
  31   8   2      543.87      503.32     17.59 o 
  32   8   2       53.39       44.98      9.41 o 
  33   8   2       27.52       30.42      9.22 o 
  34   8   2      128.91      145.25     12.86 o 
  35   8   2       70.57       50.91     11.08 o 
  36   8   2       32.09       30.71     11.33 o 
  37   8   2      292.68      295.58     18.01 o 
  38   8   2        4.14       -1.65     10.70 o 
  39   8   2       37.22       38.86     12.45 o 
  40   8   2      383.63      388.49     21.63 o 
   1   9   2      555.79      530.15      8.65 o 
   2   9   2       57.69       51.49      4.09 o 
   3   9   2       17.43       16.12      3.68 o 
   4   9   2      470.66      477.98     10.28 o 
   5   9   2       11.46        8.47      3.73 o 
   6   9   2      228.18      237.83      7.22 o 
   7   9   2     1594.08     1531.43     18.28 o 
   8   9   2       31.39       23.78      4.93 o 
   9   9   2      404.13      384.12     10.10 o 
  10   9   2      509.25      501.17     11.55 o 
  11   9   2      894.52      916.34     15.18 o 
  12   9   2        1.88        1.02      4.84 o 
  13   9   2      975.72      934.65     15.55 o 
  14   9   2       41.26       39.25      5.68 o 
  15   9   2      335.79      304.61     10.35 o 
  16   9   2      571.13      548.63     14.00 o 
  17   9   2     1284.13     1238.70     20.44 o 
  18   9   2     1591.99     1470.22     22.23 o 
  19   9   2      368.98      364.73     12.64 o 
  20   9   2      344.39      355.19     12.82 o 
  21   9   2      209.83      186.33     10.59 o 
  22   9   2      463.39      461.48     14.90 o 
  23   9   2      176.93      178.05     11.09 o 
  24   9   2      306.49      275.64     12.87 o 
  25   9   2       95.46       81.17      9.45 o 
  26   9   2       22.41       15.75      7.82 o 
  27   9   2      690.33      729.41     21.48 o 
  28   9   2      396.22      378.27     15.53 o 
  29   9   2      738.05      751.19     20.21 o 
  30   9   2       42.59       43.43      9.60 o 
  31   9   2      151.70      135.28     12.79 o 
  32   9   2      439.03      471.06     19.31 o 
  33   9   2      152.07      153.76     14.06 o 
  34   9   2      196.02      186.73     15.28 o 
  35   9   2       22.13       12.07     10.76 o 
  36   9   2       78.28       53.39     12.09 o 
  37   9   2        1.25        8.44     11.45 o 
   0  10   2     2525.29     2520.96     48.25 o 
   1  10   2      723.41      701.37     16.07 o 
   2  10   2        4.46       -4.90      4.32 o 
   3  10   2      976.64     1012.81     15.11 o 
   4  10   2      894.61      905.46     16.46 o 
   5  10   2      190.51      202.58      8.98 o 
   6  10   2      416.83      434.26     11.09 o 
   7  10   2      203.01      177.27     10.15 o 
   8  10   2       15.23       17.10      5.37 o 
   9  10   2      662.61      636.72     17.60 o 
  10  10   2      180.19      164.40      9.97 o 
  11  10   2      118.92      134.12      7.96 o 
  12  10   2      109.19      108.38      7.54 o 
  13  10   2       93.04       83.99      7.93 o 
  14  10   2      397.95      379.27     12.25 o 
  15  10   2      102.65       84.67      8.14 o 
  16  10   2     1202.09     1195.81     20.81 o 
  17  10   2      399.12      412.01     12.89 o 
  18  10   2      665.62      652.89     15.58 o 
  19  10   2        1.95       -0.41      6.43 o 
  20  10   2       80.17       72.08      8.65 o 
  21  10   2      690.89      689.15     17.82 o 
  22  10   2      148.82      121.28     10.46 o 
  23  10   2      201.78      230.11     13.68 o 
  24  10   2      483.19      498.18     16.94 o 
  25  10   2      303.60      292.57     16.49 o 
  26  10   2      158.49      159.70     12.93 o 
  27  10   2      135.94      137.07     12.40 o 
  28  10   2      943.06      948.77     25.47 o 
  29  10   2       25.67       26.44     10.19 o 
  30  10   2      100.10      123.90     13.47 o 
  31  10   2        0.57        1.27     10.21 o 
  32  10   2      477.33      463.60     21.56 o 
  33  10   2        7.34        3.16     10.53 o 
  34  10   2        0.50      -11.99     10.04 o 
   1  11   2     1107.02     1096.26     28.42 o 
   2  11   2      278.07      323.18     16.65 o 
   3  11   2     1002.75     1028.65     22.68 o 
   4  11   2      188.31      183.33     14.48 o 
   5  11   2        9.67        5.05      7.19 o 
   6  11   2      763.59      842.51     30.72 o 
   7  11   2       74.48       69.91      7.97 o 
   8  11   2       37.74       34.74      6.70 o 
   9  11   2       71.05       61.45      7.54 o 
  10  11   2      820.29      816.88     18.85 o 
  11  11   2      110.36      111.08      7.99 o 
  12  11   2       87.49       94.74      8.22 o 
  13  11   2      174.45      156.39      9.37 o 
  14  11   2       23.64       39.35      7.51 o 
  15  11   2     1582.75     1654.16     25.58 o 
  16  11   2        6.84       12.56      7.31 o 
  17  11   2     1655.54     1703.06     26.99 o 
  18  11   2       83.10       71.83      9.41 o 
  19  11   2      420.70      401.93     16.30 o 
  20  11   2      173.79      150.55     11.47 o 
  21  11   2       28.65       29.78      8.40 o 
  22  11   2      563.14      539.26     16.97 o 
  23  11   2      295.50      243.36     13.82 o 
  24  11   2        5.38        2.23      8.70 o 
  25  11   2      244.09      216.73     14.33 o 
  26  11   2       79.29       52.88     10.53 o 
  27  11   2       34.38       29.10     11.06 o 
  28  11   2       67.17       59.68     11.83 o 
  29  11   2        3.07       -3.32     10.42 o 
  30  11   2       13.67       25.00     11.56 o 
   0  12   2     5060.78     5274.02    142.76 o 
   1  12   2      113.95      108.60     11.45 o 
   2  12   2     2446.20     2578.39     46.17 o 
   3  12   2     1423.13     1485.63     39.85 o 
   4  12   2      666.98      722.01     41.39 o 
   5  12   2      492.38      490.84     19.96 o 
   6  12   2      366.15      374.11     15.63 o 
   7  12   2      441.39      479.01     18.30 o 
   8  12   2     1630.94     1743.50     33.76 o 
   9  12   2        2.53        7.82      7.07 o 
  10  12   2       13.60       18.59      7.66 o 
  11  12   2      238.60      234.86     14.31 o 
  12  12   2      102.47       75.53      9.85 o 
  13  12   2        6.19       13.67      7.37 o 
  14  12   2      686.65      686.24     18.33 o 
  15  12   2       10.67       32.92      7.59 o 
  16  12   2     1268.40     1374.46     25.25 o 
  17  12   2        0.09        1.77      8.09 o 
  18  12   2      794.06      852.39     21.16 o 
  19  12   2       46.41       50.75     10.13 o 
  20  12   2      572.33      601.48     19.71 o 
  21  12   2      265.60      273.37     15.41 o 
  22  12   2      252.72      267.23     15.66 o 
  23  12   2      175.89      189.67     15.87 o 
  24  12   2       17.89       15.69     10.29 o 
   1  13   2      787.25      874.82     33.41 o 
   2  13   2        9.27       12.01     12.91 o 
   3  13   2      586.18      581.84     24.81 o 
   4  13   2       21.61       31.59     11.40 o 
   5  13   2      557.82      582.24     25.29 o 
   6  13   2      111.47      128.17     14.54 o 
   7  13   2      199.09      213.43     18.04 o 
   8  13   2        3.42        9.86     21.62 o 
   9  13   2       39.43       42.82     12.33 o 
  10  13   2       65.19       67.69     10.81 o 
  11  13   2      237.20      253.06     24.28 o 
  12  13   2        0.21       16.05      9.84 o 
  13  13   2      530.71      540.71     30.94 o 
  14  13   2       85.50       82.26     11.20 o 
  15  13   2      678.95      698.56     21.99 o 
  16  13   2       44.07       44.69     11.14 o 
   1   1   3      863.98      752.20      7.62 o 
   2   1   3      385.71      547.41      6.47 o 
   3   1   3      824.02      881.46      8.39 o 
   4   1   3     3249.99     3460.23     20.27 o 
   5   1   3      664.84      895.49      7.36 o 
   6   1   3      355.31      435.61      5.13 o 
   7   1   3     5524.67     5742.86     30.16 o 
   8   1   3     1667.57     1768.06     11.84 o 
   9   1   3     7698.45     7826.58     38.33 o 
  10   1   3     2839.25     3099.67     17.24 o 
  11   1   3     2718.11     2804.81     15.61 o 
  12   1   3       49.38       30.28      2.21 o 
  13   1   3       23.24       58.39      2.89 o 
  14   1   3     1696.26     1650.36     11.51 o 
  15   1   3      289.84      259.60      4.71 o 
  16   1   3      318.81      319.72      5.35 o 
  17   1   3     2681.38     2770.06     17.40 o 
  18   1   3     1714.29     1784.07     13.39 o 
  19   1   3      868.75      873.26      9.26 o 
  20   1   3        7.20        8.89      2.84 o 
  21   1   3     3285.30     3289.36     21.97 o 
  22   1   3     4824.78     4892.67     28.83 o 
  23   1   3     3371.62     3496.25     22.92 o 
  24   1   3     1748.47     1661.67     15.35 o 
  25   1   3     4124.21     4173.28     29.98 o 
  26   1   3      609.03      601.86     12.13 o 
  27   1   3     2570.43     2569.57     22.28 o 
  28   1   3     3796.32     3756.93     29.83 o 
  29   1   3        7.10        3.65      4.33 o 
  30   1   3     2257.98     2049.91     22.29 o 
  31   1   3      508.57      575.91     13.14 o 
  32   1   3        5.08       15.84      5.66 o 
  33   1   3      249.08      215.33      9.71 o 
  34   1   3      350.00      322.97     11.68 o 
  35   1   3      603.18      543.80     15.01 o 
  36   1   3      580.30      516.54     15.02 o 
  37   1   3       36.40       45.92      8.51 o 
  38   1   3      397.63      391.35     13.79 o 
  39   1   3      883.92      876.38     21.56 o 
  40   1   3      134.05      164.29     10.68 o 
  41   1   3      421.85      439.05     15.19 o 
  42   1   3     1062.22     1041.01     21.56 o 
  43   1   3       58.67      108.36     10.75 o 
  44   1   3       41.43       19.62      9.50 o 
  45   1   3       61.06       53.09     10.57 o 
  46   1   3       22.23       13.34     10.54 o 
  47   1   3      653.71      717.80     24.25 o 
  48   1   3       86.94       80.35     14.38 o 
  49   1   3       71.11       81.06     14.33 o 
   0   2   3     6185.28     5980.99     57.93 o 
   1   2   3     1963.13     1874.45     14.37 o 
   2   2   3      714.28      975.96      9.77 o 
   3   2   3    27439.95    29228.02    166.99 o 
   4   2   3     1243.43     1247.04     12.31 o 
   5   2   3      542.98      530.20      6.81 o 
   6   2   3     9265.17     9309.10     52.18 o 
   7   2   3     1645.67     1872.68     13.95 o 
   8   2   3    11384.28    11758.70     58.48 o 
   9   2   3      222.72      165.98      3.39 o 
  10   2   3    10296.34    10952.30     50.92 o 
  11   2   3      134.32      120.85      3.78 o 
  12   2   3     6177.52     6462.08     33.40 o 
  13   2   3     3191.95     3353.16     20.33 o 
  14   2   3     7096.32     7390.96     38.93 o 
  15   2   3      381.35      582.93      8.48 o 
  16   2   3     6195.49     5986.16     31.76 o 
  17   2   3      792.19      739.73     12.62 o 
  18   2   3     3349.39     3240.37     20.58 o 
  19   2   3     1310.35     1325.07     12.40 o 
  20   2   3     1560.36     1637.75     13.58 o 
  21   2   3     1803.40     1796.02     15.13 o 
  22   2   3     2623.85     2559.74     18.94 o 
  23   2   3     1393.95     1282.42     12.96 o 
  24   2   3     6699.63     6476.94     39.33 o 
  25   2   3     3007.21     2911.03     22.47 o 
  26   2   3     4457.62     4411.00     29.81 o 
  27   2   3     3628.03     3373.33     25.90 o 
  28   2   3       12.11       10.10      4.43 o 
  29   2   3      419.65      464.33      9.99 o 
  30   2   3     4525.16     4385.15     33.15 o 
  31   2   3      209.02      212.45      8.19 o 
  32   2   3     2553.04     2617.75     24.91 o 
  33   2   3      388.39      423.01     11.01 o 
  34   2   3      226.42      216.19      8.82 o 
  35   2   3        2.11        1.04      5.45 o 
  36   2   3      125.39      115.83      9.54 o 
  37   2   3      610.15      651.69     14.59 o 
  38   2   3     1536.27     1535.24     24.65 o 
  39   2   3      204.12      210.60     11.69 o 
  40   2   3      935.06      915.54     21.43 o 
  41   2   3     1328.07     1330.13     26.97 o 
  42   2   3      391.74      414.50     16.37 o 
  43   2   3        2.80       -1.73      9.29 o 
  44   2   3       12.59        9.35      9.76 o 
  45   2   3     1100.02     1173.01     28.03 o 
  46   2   3      287.24      286.23     20.92 o 
  47   2   3      288.72      294.44     17.44 o 
  48   2   3      140.77      142.72     15.96 o 
   1   3   3    18673.77    18923.61    113.72 o 
   2   3   3     6634.58     6806.06     44.90 o 
   3   3   3     8278.61     8600.35     55.28 o 
   4   3   3      946.05     1113.20     12.75 o 
   5   3   3    15792.23    16405.04     99.73 o 
   6   3   3     9608.75    10172.25     60.48 o 
   7   3   3      672.79      384.00      7.07 o 
   8   3   3       27.13       59.26      3.46 o 
   9   3   3    11120.59    11363.71     64.18 o 
  10   3   3     4550.63     4800.68     30.61 o 
  11   3   3     1554.02     1398.20     12.81 o 
  12   3   3     1965.76     1943.25     15.73 o 
  13   3   3     3100.86     3174.80     22.82 o 
  14   3   3     2725.84     2750.52     19.53 o 
  15   3   3    15530.04    15630.01     79.56 o 
  16   3   3      260.70      258.52      6.99 o 
  17   3   3     3583.11     3541.60     22.66 o 
  18   3   3     6921.46     7044.25     39.86 o 
  19   3   3      101.20       74.91      3.97 o 
  20   3   3       38.85       29.60      3.38 o 
  21   3   3     3130.43     2989.05     22.02 o 
  22   3   3       40.45       48.26      3.99 o 
  23   3   3     4924.40     4681.40     32.26 o 
  24   3   3      317.07      311.03      7.99 o 
  25   3   3     5139.20     5010.70     34.64 o 
  26   3   3     1391.98     1342.29     22.67 o 
  27   3   3      712.61      702.54     11.38 o 
  28   3   3        0.12        4.10      3.95 o 
  29   3   3     2788.63     2842.11     24.55 o 
  30   3   3        5.13       12.25      4.53 o 
  31   3   3     2215.49     2242.69     22.26 o 
  32   3   3        2.63       11.68      4.93 o 
  33   3   3     2518.55     2463.68     24.48 o 
  34   3   3     1080.01     1026.74     15.99 o 
  35   3   3      820.03      767.56     17.59 o 
  36   3   3      132.10      139.69      8.36 o 
  37   3   3      257.69      233.80     10.08 o 
  38   3   3      718.75      745.29     18.23 o 
  39   3   3     1373.46     1317.42     24.50 o 
  40   3   3       25.35       25.42      8.32 o 
  41   3   3     2058.04     2099.62     34.81 o 
  42   3   3     1589.60     1616.13     43.82 o 
  43   3   3      880.04      942.74     29.52 o 
  44   3   3       27.50       34.77     12.72 o 
  45   3   3      744.84      705.88     27.66 o 
  46   3   3      991.89     1059.03     42.07 o 
  47   3   3     2498.52     2545.41     49.39 o 
  48   3   3      158.26      177.81     18.80 o 
   0   4   3    45068.64    48978.69    392.30 o 
   1   4   3     3013.12     2981.52     21.58 o 
   2   4   3     3741.33     3758.09     25.94 o 
   3   4   3     1523.31     1524.53     14.69 o 
   4   4   3     4782.64     4871.32     34.73 o 
   5   4   3      466.30      536.58      7.52 o 
   6   4   3     6698.71     6632.01     43.69 o 
   7   4   3        4.23        4.33      2.52 o 
   8   4   3     9535.57     9653.91     57.10 o 
   9   4   3      263.55      211.85      5.32 o 
  10   4   3     3738.61     3595.49     25.96 o 
  11   4   3       99.94       75.13      4.12 o 
  12   4   3     3921.20     3650.69     26.00 o 
  13   4   3      910.87      755.31     10.48 o 
  14   4   3     2187.84     2127.00     18.56 o 
  15   4   3     1750.32     1750.64     16.53 o 
  16   4   3     4461.79     4253.72     29.67 o 
  17   4   3      601.09      671.19     13.34 o 
  18   4   3      495.43      411.95     12.02 o 
  19   4   3       11.20        7.39      3.47 o 
  20   4   3     1542.21     1561.98     16.26 o 
  21   4   3     3966.00     3828.85     29.15 o 
  22   4   3      381.94      365.73      8.84 o 
  23   4   3      565.58      614.60     11.08 o 
  24   4   3      149.84      153.33      6.89 o 
  25   4   3      221.37      232.48      8.10 o 
  26   4   3     3240.23     3170.21     27.74 o 
  27   4   3       13.38       12.84      4.88 o 
  28   4   3     2218.17     2302.08     23.95 o 
  29   4   3      934.78      901.14     15.24 o 
  30   4   3     3840.75     3862.45     34.90 o 
  31   4   3     1250.01     1230.77     21.55 o 
  32   4   3     2589.38     2718.00     28.82 o 
  33   4   3       14.82       20.24      6.61 o 
  34   4   3     1554.65     1526.90     22.36 o 
  35   4   3        1.22        6.66      6.51 o 
  36   4   3     1394.93     1461.29     23.22 o 
  37   4   3      803.85      788.36     18.22 o 
  38   4   3      706.19      714.95     18.18 o 
  39   4   3       20.99       22.11      8.29 o 
  40   4   3     1138.24     1139.63     25.53 o 
  41   4   3      403.49      407.58     20.85 o 
  42   4   3      985.40      993.65     25.69 o 
  43   4   3       89.02       98.68     13.01 o 
  44   4   3      911.73      921.40     29.57 o 
  45   4   3        0.61       21.45     13.60 o 
  46   4   3     1034.30     1180.70     37.07 o 
  47   4   3      294.67      318.69     23.41 o 
   1   5   3      317.25      232.43      4.82 o 
   2   5   3      466.90      491.29      6.75 o 
   3   5   3      355.74      379.72      6.12 o 
   4   5   3      215.46      181.32      5.00 o 
   5   5   3     3125.44     3170.23     21.84 o 
   6   5   3      173.63      128.94      4.95 o 
   7   5   3     3623.81     3646.14     26.35 o 
   8   5   3      100.32      105.54      4.60 o 
   9   5   3     4254.03     4156.06     28.73 o 
  10   5   3       77.93      129.82      4.71 o 
  11   5   3     4180.20     4295.38     29.47 o 
  12   5   3        6.47        1.32      3.16 o 
  13   5   3     2107.77     2224.55     20.87 o 
  14   5   3      999.62      987.59     13.59 o 
  15   5   3      417.49      534.56     10.56 o 
  16   5   3      244.50      254.76      8.09 o 
  17   5   3     2576.12     2601.60     24.96 o 
  18   5   3        0.04        0.66      3.91 o 
  19   5   3       76.30       89.00      6.08 o 
  20   5   3        0.39        4.38      4.16 o 
  21   5   3     1622.12     1492.90     22.25 o 
  22   5   3      210.32      214.07      8.67 o 
  23   5   3      136.79      144.49      7.48 o 
  24   5   3      451.34      458.68     11.30 o 
  25   5   3     2434.27     2427.06     25.68 o 
  26   5   3        0.86       12.44      5.31 o 
  27   5   3     2359.06     2402.80     26.70 o 
  28   5   3        0.03        6.16      5.34 o 
  29   5   3      418.84      425.79     12.64 o 
  30   5   3      696.18      710.41     15.71 o 
  31   5   3     1539.60     1580.10     22.54 o 
  32   5   3      140.03      144.63      9.48 o 
  33   5   3       41.85       35.97      7.32 o 
  34   5   3        0.81        0.62      6.33 o 
  35   5   3      914.57      860.49     18.69 o 
  36   5   3        0.22        5.49      7.31 o 
  37   5   3      121.55      142.72     10.80 o 
  38   5   3       51.92       45.93      8.92 o 
  39   5   3      247.71      217.34     14.60 o 
  40   5   3      151.46      135.87     12.34 o 
  41   5   3      201.09      182.96     14.62 o 
  42   5   3       66.87       65.32     12.68 o 
  43   5   3      251.93      242.19     17.39 o 
  44   5   3       14.83        3.69     11.80 o 
  45   5   3      296.09      307.82     19.92 o 
   0   6   3     3700.37     3844.18     36.03 o 
   1   6   3      252.63      275.60      6.17 o 
   2   6   3      516.16      472.65      7.38 o 
   3   6   3     1010.36     1023.50     10.97 o 
   4   6   3      880.86      874.73     11.19 o 
   5   6   3      635.64      625.32      8.83 o 
   6   6   3      101.57       78.78      4.15 o 
   7   6   3       17.25        6.69      3.22 o 
   8   6   3       31.67       26.91      3.90 o 
   9   6   3      139.60      146.77      5.80 o 
  10   6   3     2762.82     2673.93     24.18 o 
  11   6   3      154.53      133.34      6.01 o 
  12   6   3      176.42      221.39      7.59 o 
  13   6   3       40.60       29.90      4.63 o 
  14   6   3      110.56      159.81      6.78 o 
  15   6   3       96.57      109.57      6.26 o 
  16   6   3      175.41      194.49      7.67 o 
  17   6   3      298.58      296.13      9.15 o 
  18   6   3      183.26      206.21      7.99 o 
  19   6   3      410.36      389.57     11.82 o 
  20   6   3      427.41      394.65     10.94 o 
  21   6   3     4797.95     4478.53     39.59 o 
  22   6   3     3480.21     3377.75     33.14 o 
  23   6   3     1407.37     1442.83     22.34 o 
  24   6   3     1007.62      959.51     17.99 o 
  25   6   3       40.10       52.37      7.05 o 
  26   6   3     1167.50     1112.33     22.76 o 
  27   6   3      123.78      115.66      9.47 o 
  28   6   3        9.25       -8.11      6.48 o 
  29   6   3       47.17       32.21      8.03 o 
  30   6   3      275.43      280.37     13.46 o 
  31   6   3       30.42       23.66      7.42 o 
  32   6   3      490.88      428.26     15.02 o 
  33   6   3       44.14       34.14      7.95 o 
  34   6   3       58.94       43.32      8.21 o 
  35   6   3      346.05      370.64     14.70 o 
  36   6   3      491.19      528.42     18.52 o 
  37   6   3      189.83      149.43     14.65 o 
  38   6   3       19.28       20.65      9.51 o 
  39   6   3        3.15        3.84      9.63 o 
  40   6   3        0.65      -18.71      9.65 o 
  41   6   3       66.80       54.75     12.31 o 
  42   6   3      193.20      196.17     15.82 o 
  43   6   3       16.61       14.17     11.81 o 
  44   6   3       38.71       55.25     13.88 o 
   1   7   3     3673.90     3596.48     26.61 o 
   2   7   3     1020.56     1026.93     12.33 o 
   3   7   3     1375.73     1383.31     15.25 o 
   4   7   3     1284.63     1312.54     14.39 o 
   5   7   3      548.67      580.51     10.25 o 
   6   7   3     1996.74     2067.45     20.46 o 
   7   7   3      242.68      283.62      9.20 o 
   8   7   3      104.55      106.48      6.33 o 
   9   7   3       44.64       60.67      5.70 o 
  10   7   3      970.58      913.23     15.30 o 
  11   7   3       12.41       15.73      4.77 o 
  12   7   3       26.47       23.66      5.28 o 
  13   7   3      268.22      278.84      9.30 o 
  14   7   3      481.49      400.77     10.87 o 
  15   7   3     1637.08     1653.63     21.62 o 
  16   7   3      360.25      325.11     10.40 o 
  17   7   3      859.30      874.17     15.99 o 
  18   7   3     2601.14     2422.77     26.92 o 
  19   7   3       32.41       34.70      6.08 o 
  20   7   3      449.75      445.32     12.53 o 
  21   7   3      504.10      527.17     14.03 o 
  22   7   3      687.88      667.73     16.03 o 
  23   7   3      882.17      850.11     18.07 o 
  24   7   3       26.97        9.82      6.74 o 
  25   7   3      124.16      121.83      9.78 o 
  26   7   3       84.19       85.89      9.15 o 
  27   7   3        4.21       -0.90      7.11 o 
  28   7   3        2.28        1.58      7.19 o 
  29   7   3       78.67       83.70      9.73 o 
  30   7   3       23.22       13.11      7.98 o 
  31   7   3      217.73      201.11     14.00 o 
  32   7   3       77.04       70.50      9.97 o 
  33   7   3       50.19       51.82      9.64 o 
  34   7   3     1217.93     1223.76     26.87 o 
  35   7   3      152.19      137.31     12.91 o 
  36   7   3      239.30      205.93     14.88 o 
  37   7   3       49.74       46.48     11.45 o 
  38   7   3      665.07      646.37     23.62 o 
  39   7   3      269.47      262.49     19.86 o 
  40   7   3        1.73        8.61     11.10 o 
  41   7   3      372.96      324.87     19.81 o 
  42   7   3      319.11      283.15     18.01 o 
   0   8   3      280.38      239.18     13.19 o 
   1   8   3     1377.20     1326.68     20.57 o 
   2   8   3      755.28      772.55     15.19 o 
   3   8   3      952.76      950.32     19.99 o 
   4   8   3      421.68      432.10     11.52 o 
   5   8   3     1608.71     1557.41     20.98 o 
   6   8   3     2535.67     2475.41     28.23 o 
   7   8   3      891.64      939.35     15.95 o 
   8   8   3       58.92       67.90      6.49 o 
   9   8   3      179.48      193.61      8.59 o 
  10   8   3     1069.60     1080.06     17.44 o 
  11   8   3      474.32      505.26     12.64 o 
  12   8   3      282.95      319.92     11.00 o 
  13   8   3       60.75       57.90      6.81 o 
  14   8   3     2266.97     2177.88     27.16 o 
  15   8   3        2.73        6.62      5.88 o 
  16   8   3     2487.54     2475.09     29.54 o 
  17   8   3     1431.07     1351.81     20.09 o 
  18   8   3     2378.36     2337.84     27.03 o 
  19   8   3      411.89      415.01     12.69 o 
  20   8   3      586.55      581.74     15.36 o 
  21   8   3      720.26      766.49     17.50 o 
  22   8   3     1213.02     1238.44     21.26 o 
  23   8   3      305.29      321.67     12.91 o 
  24   8   3     3210.68     3220.96     37.90 o 
  25   8   3      403.15      433.53     15.33 o 
  26   8   3      530.21      468.95     16.54 o 
  27   8   3      945.16      921.24     21.81 o 
  28   8   3      290.59      264.93     14.10 o 
  29   8   3       13.92        3.69      8.12 o 
  30   8   3      169.97      187.76     14.04 o 
  31   8   3        2.73        5.29      9.02 o 
  32   8   3     1046.72      964.77     25.43 o 
  33   8   3      701.63      735.65     23.17 o 
  34   8   3      135.77      123.35     12.92 o 
  35   8   3      156.31      166.00     14.63 o 
  36   8   3       66.75       46.73     11.46 o 
  37   8   3      602.02      594.11     22.96 o 
  38   8   3      980.21      877.07     27.05 o 
  39   8   3       80.65       87.61     13.76 o 
   1   9   3     2707.22     2762.91     32.76 o 
   2   9   3        2.72       -7.73      5.34 o 
   3   9   3      637.08      600.05     15.12 o 
   4   9   3       63.39       59.86      7.05 o 
   5   9   3      918.49      926.43     19.91 o 
   6   9   3      465.12      463.49     12.72 o 
   7   9   3      681.51      666.97     15.36 o 
   8   9   3       46.71       38.84      6.81 o 
   9   9   3     2439.80     2434.11     30.93 o 
  10   9   3      677.00      691.49     15.95 o 
  11   9   3      946.71      915.02     18.42 o 
  12   9   3      363.20      336.21     12.15 o 
  13   9   3      319.39      319.02     11.94 o 
  14   9   3      109.50      106.97      8.75 o 
  15   9   3     2532.12     2495.51     35.84 o 
  16   9   3        0.01       -1.23      6.20 o 
  17   9   3     1561.10     1553.89     23.92 o 
  18   9   3      201.56      219.51     11.01 o 
  19   9   3     3036.26     2958.51     34.12 o 
  20   9   3       53.49       67.99      8.06 o 
  21   9   3     1840.56     1777.68     26.13 o 
  22   9   3     2711.19     2674.91     33.44 o 
  23   9   3     1237.66     1280.55     22.85 o 
  24   9   3      325.78      320.71     13.95 o 
  25   9   3      882.82      846.93     23.66 o 
  26   9   3      161.19      146.69     11.66 o 
  27   9   3       99.55      101.26     10.88 o 
  28   9   3      128.86      101.92     12.71 o 
  29   9   3      646.70      608.41     20.68 o 
  30   9   3      825.19      795.74     23.40 o 
  31   9   3      341.11      301.57     16.86 o 
  32   9   3      134.67      128.01     13.35 o 
  33   9   3      798.48      828.67     25.01 o 
  34   9   3      178.74      188.48     15.09 o 
  35   9   3      454.99      436.16     20.34 o 
  36   9   3       34.65       46.63     12.10 o 
   0  10   3     4645.77     4733.08     72.96 o 
   1  10   3       84.06       76.47      8.29 o 
   2  10   3     3042.65     3106.94     42.10 o 
   3  10   3      757.31      744.84     18.82 o 
   4  10   3     1935.64     1894.92     26.22 o 
   5  10   3      345.60      351.56     16.44 o 
   6  10   3      602.17      571.30     14.52 o 
   7  10   3      718.26      699.45     15.94 o 
   8  10   3      401.59      414.01     13.01 o 
   9  10   3      698.13      609.16     16.71 o 
  10  10   3      114.56      120.04      8.98 o 
  11  10   3      133.11      162.25      9.95 o 
  12  10   3      299.92      288.87     11.91 o 
  13  10   3        1.01        2.56      6.71 o 
  14  10   3      615.87      623.07     18.93 o 
  15  10   3        3.29        9.63      6.83 o 
  16  10   3     2588.20     2566.50     41.21 o 
  17  10   3       16.33       10.53      7.56 o 
  18  10   3     1291.69     1325.34     24.33 o 
  19  10   3        4.66       11.61      8.03 o 
  20  10   3     2340.50     2311.43     37.62 o 
  21  10   3       77.90       60.76      9.20 o 
  22  10   3      293.66      322.08     14.59 o 
  23  10   3      506.18      474.55     16.50 o 
  24  10   3      397.40      428.70     16.81 o 
  25  10   3       22.66       31.05      9.30 o 
  26  10   3      457.99      439.88     18.36 o 
  27  10   3      116.39       93.03     14.87 o 
  28  10   3      319.09      307.13     16.24 o 
  29  10   3      256.49      265.68     21.34 o 
  30  10   3       87.20       89.96     12.17 o 
  31  10   3       34.80       38.29     10.81 o 
  32  10   3      474.66      453.78     20.52 o 
  33  10   3       94.40      104.06     14.74 o 
   1  11   3     1693.40     1768.03     25.68 o 
   2  11   3       25.39       20.96      7.34 o 
   3  11   3     1139.30     1169.82     20.13 o 
   4  11   3      279.05      269.28     11.96 o 
   5  11   3      728.54      748.03     16.14 o 
   6  11   3      340.38      327.17     12.54 o 
   7  11   3      252.07      263.17     10.68 o 
   8  11   3        0.86        6.52      7.66 o 
   9  11   3        8.00       10.70      6.69 o 
  10  11   3        3.17        4.53      6.49 o 
  11  11   3      437.38      413.69     13.53 o 
  12  11   3       23.34       24.40      7.47 o 
  13  11   3      818.13      808.08     17.57 o 
  14  11   3      361.80      358.99     13.15 o 
  15  11   3      802.79      799.23     19.21 o 
  16  11   3       81.76       99.78      9.90 o 
  17  11   3      854.35      886.69     21.12 o 
  18  11   3      395.32      403.29     15.90 o 
  19  11   3      647.98      761.83     20.81 o 
  20  11   3        0.04        6.89      8.77 o 
  21  11   3      664.72      667.83     20.54 o 
  22  11   3       51.66       53.45     10.36 o 
  23  11   3       37.69       36.00     11.39 o 
  24  11   3       49.62       54.72     11.23 o 
  25  11   3       35.47       24.76     10.53 o 
  26  11   3       27.63       16.79     10.33 o 
  27  11   3        6.52       13.95     10.60 o 
  28  11   3      548.97      545.05     22.71 o 
   0  12   3      113.77       90.08     13.22 o 
   1  12   3      166.19      154.41     10.78 o 
   2  12   3      499.86      511.91     27.45 o 
   3  12   3      737.49      785.97     27.50 o 
   4  12   3      862.60      882.94     32.57 o 
   5  12   3       95.76       93.88      8.92 o 
   6  12   3       99.66      104.53      9.48 o 
   7  12   3       14.70       19.13      8.53 o 
   8  12   3      427.81      427.64     14.86 o 
   9  12   3        0.08       -5.70      7.59 o 
  10  12   3       11.78       13.69      8.60 o 
  11  12   3       68.75       55.78      8.19 o 
  12  12   3       10.18        8.73      7.09 o 
  13  12   3      338.32      353.90     19.11 o 
  14  12   3      236.46      269.01     14.63 o 
  15  12   3       44.75       45.33      9.22 o 
  16  12   3      228.64      233.75     13.23 o 
  17  12   3       36.00       39.07     11.35 o 
  18  12   3      298.89      297.27     17.75 o 
  19  12   3       50.41       49.97     10.10 o 
  20  12   3      269.33      306.36     15.26 o 
  21  12   3        7.46        9.31      9.43 o 
  22  12   3      191.73      184.31     14.22 o 
   1  13   3       82.13       54.81     12.00 o 
   2  13   3      610.58      681.51     22.73 o 
   3  13   3       87.27      100.47     16.05 o 
   4  13   3       72.82       83.24     13.00 o 
   5  13   3        3.69        6.64     10.96 o 
   6  13   3      233.09      257.11     14.43 o 
   7  13   3      187.56      179.68     20.04 o 
   8  13   3       26.22       20.01      9.06 o 
   9  13   3       26.52       34.77     10.75 o 
  10  13   3      182.29      184.44     14.26 o 
  11  13   3        4.20        8.70      9.22 o 
  12  13   3      270.33      263.77     14.92 o 
  13  13   3       28.07       29.77      9.02 o 
   0   0   4     9752.39     9983.94     99.06 o 
   1   0   4      266.08      219.05      6.22 o 
   2   0   4     9041.83     8820.10     62.64 o 
   3   0   4      981.50      979.86     11.79 o 
   4   0   4     6364.32     6508.56     45.88 o 
   5   0   4    13725.87    13558.54     87.89 o 
   6   0   4    20501.84    21808.85    136.79 o 
   7   0   4    10205.92    11029.42     74.04 o 
   8   0   4     9720.74    10180.58     65.24 o 
   9   0   4      459.60      623.00     10.44 o 
  10   0   4     5607.85     5694.62     41.26 o 
  11   0   4     2802.39     2667.08     22.87 o 
  12   0   4    12142.78    12887.37     81.82 o 
  13   0   4      479.80      455.37      8.33 o 
  14   0   4     3441.80     3031.61     24.72 o 
  15   0   4      729.42      811.64     11.13 o 
  16   0   4     9297.07     9395.32     62.14 o 
  17   0   4     1939.02     1917.33     19.45 o 
  18   0   4     6579.28     6321.55     44.52 o 
  19   0   4        5.80        5.75      3.89 o 
  20   0   4     6989.77     7145.04     52.05 o 
  21   0   4    12905.31    12909.47     87.12 o 
  22   0   4     8570.59     8455.03     63.55 o 
  23   0   4     6274.27     6186.58     51.59 o 
  24   0   4     1211.98     1206.55     19.54 o 
  25   0   4      138.70      141.99      9.59 o 
  26   0   4      199.98      212.06     11.65 o 
  27   0   4    13707.51    13446.11    128.42 o 
  28   0   4     1128.29     1168.20     31.55 o 
  29   0   4      450.57      456.95     22.87 o 
  30   0   4     2926.00     2783.51     48.81 o 
  31   0   4      690.20      610.17     23.43 o 
  32   0   4     4992.37     4914.06     72.20 o 
  33   0   4     2383.42     2429.03     46.35 o 
  34   0   4      800.55      784.17     25.61 o 
  35   0   4      173.91      175.70     17.70 o 
  36   0   4     1620.63     1714.47     52.04 o 
  37   0   4     3509.44     3667.07     59.02 o 
  38   0   4     3052.05     2961.26     52.12 o 
  39   0   4     1966.86     1985.74     42.09 o 
  40   0   4      334.62      373.18     21.24 o 
  41   0   4      223.39      228.23     18.76 o 
  42   0   4      589.82      627.05     29.54 o 
  43   0   4      359.78      424.24     25.72 o 
  44   0   4       60.13       65.20     17.26 o 
  45   0   4     1926.89     2074.91     56.14 o 
  46   0   4      652.96      766.86     49.14 o 
  47   0   4        5.77        9.74     15.20 o 
  48   0   4      368.45      410.62     25.91 o 
   1   1   4     6122.45     6060.74     30.25 o 
   2   1   4     1409.86     1455.63     10.27 o 
   3   1   4    13709.07    14272.95     63.88 o 
   4   1   4     6410.09     6483.68     31.08 o 
   5   1   4     3526.81     3541.21     18.66 o 
   6   1   4    11340.36    11132.84     50.87 o 
   7   1   4     1835.36     1774.92     11.60 o 
   8   1   4     1329.24     1494.66     10.43 o 
   9   1   4       39.40       17.06      2.21 o 
  10   1   4     8649.72     8960.41     41.55 o 
  11   1   4     2716.07     2780.96     16.64 o 
  12   1   4     1287.82     1309.96     10.21 o 
  13   1   4     1010.21      924.46      8.39 o 
  14   1   4      585.79      743.10      7.61 o 
  15   1   4    10156.91    10202.90     47.70 o 
  16   1   4     2115.98     2025.72     14.66 o 
  17   1   4     5391.49     5355.55     29.95 o 
  18   1   4     2560.94     2598.73     17.80 o 
  19   1   4     8680.60     8618.71     43.72 o 
  20   1   4     4727.71     4593.63     26.59 o 
  21   1   4     4308.07     4359.60     26.70 o 
  22   1   4     7486.31     7468.70     42.72 o 
  23   1   4     5888.86     5908.69     36.03 o 
  24   1   4      992.56      981.96     12.30 o 
  25   1   4     1093.86     1085.38     13.59 o 
  26   1   4     1346.95     1329.76     15.83 o 
  27   1   4     3481.25     3525.44     29.34 o 
  28   1   4      283.68      247.67      8.82 o 
  29   1   4       45.68       46.61      6.38 o 
  30   1   4       40.42       51.05      6.31 o 
  31   1   4       52.28       58.60      6.93 o 
  32   1   4     3347.58     3325.81     33.98 o 
  33   1   4     1863.88     1844.64     24.78 o 
  34   1   4      328.18      361.59     12.77 o 
  35   1   4     3810.53     3742.69     44.05 o 
  36   1   4      535.62      653.58     16.81 o 
  37   1   4     1325.65     1327.96     22.71 o 
  38   1   4     3278.22     3250.58     37.26 o 
  39   1   4      930.21     1005.25     20.62 o 
  40   1   4      151.16      153.08     11.07 o 
  41   1   4      410.27      384.07     15.17 o 
  42   1   4      136.38      125.68     11.43 o 
  43   1   4      290.62      269.41     16.88 o 
  44   1   4       23.14       10.70      9.91 o 
  45   1   4      321.76      357.28     17.89 o 
  46   1   4      126.43      109.70     13.41 o 
  47   1   4      897.35      939.73     35.20 o 
   0   2   4    15841.48    16492.98    110.69 o 
   1   2   4     5148.75     6023.70     32.64 o 
   2   2   4     4252.01     4442.83     25.22 o 
   3   2   4     2356.75     2648.99     67.17 o 
   4   2   4       56.72       94.67      3.75 o 
   5   2   4      367.75      263.92      5.02 o 
   6   2   4      265.05      301.73      4.35 o 
   7   2   4     2020.85     2004.40     13.33 o 
   8   2   4      292.17      312.40      4.87 o 
   9   2   4      544.34      530.50      6.31 o 
  10   2   4      158.41      128.81      3.64 o 
  11   2   4     4699.15     4858.22     26.57 o 
  12   2   4      341.32      257.02      4.77 o 
  13   2   4     4003.44     4040.02     22.64 o 
  14   2   4     3113.98     3120.92     18.93 o 
  15   2   4      586.11      619.69      7.47 o 
  16   2   4     1357.39     1253.35     11.69 o 
  17   2   4     1324.31     1298.32     11.56 o 
  18   2   4     4838.05     4673.94     28.20 o 
  19   2   4      248.70      282.16      6.20 o 
  20   2   4     6196.30     5970.59     35.13 o 
  21   2   4     1102.64     1059.85     12.56 o 
  22   2   4        9.92        5.02      3.53 o 
  23   2   4     4744.09     4679.91     31.22 o 
  24   2   4       41.99       41.79      5.20 o 
  25   2   4      730.42      680.03     10.42 o 
  26   2   4      320.15      321.26      7.88 o 
  27   2   4       15.35       18.82      4.23 o 
  28   2   4      796.67      809.01     12.10 o 
  29   2   4       92.23       95.76      5.90 o 
  30   2   4      896.00      886.68     14.30 o 
  31   2   4      190.06      218.45      8.55 o 
  32   2   4     1269.48     1278.20     25.30 o 
  33   2   4      519.01      540.05     13.64 o 
  34   2   4     1076.40     1078.92     19.28 o 
  35   2   4       33.47       27.16      6.47 o 
  36   2   4     1499.24     1455.80     23.12 o 
  37   2   4      543.21      535.41     19.26 o 
  38   2   4      883.78      905.12     21.07 o 
  39   2   4      796.03      777.28     19.97 o 
  40   2   4      466.59      547.24     16.86 o 
  41   2   4      116.83      107.13     10.67 o 
  42   2   4      223.52      210.51     14.11 o 
  43   2   4        1.84        6.70     10.08 o 
  44   2   4      241.18      240.81     19.43 o 
  45   2   4       41.20       26.82     11.26 o 
  46   2   4      349.27      348.76     18.18 o 
  47   2   4       49.53       47.26     13.53 o 
   1   3   4      414.85      321.95      7.19 o 
   2   3   4      207.55      168.83      5.69 o 
   3   3   4    11984.96    13060.42     81.96 o 
   4   3   4     6290.00     6679.86     44.69 o 
   5   3   4     2900.97     3458.15     26.59 o 
   6   3   4      718.63      707.68      9.83 o 
   7   3   4      165.84      186.34      5.27 o 
   8   3   4        3.95        6.11      2.46 o 
   9   3   4      685.48      695.85      9.87 o 
  10   3   4      325.04      279.00      5.32 o 
  11   3   4      255.29      267.49      5.46 o 
  12   3   4      537.89      427.61      6.73 o 
  13   3   4      524.29      653.41      7.99 o 
  14   3   4     4553.64     4561.78     27.88 o 
  15   3   4      296.28      322.41      6.05 o 
  16   3   4     1420.59     1413.16     12.85 o 
  17   3   4     1557.05     1529.19     13.73 o 
  18   3   4        4.50        9.01      3.02 o 
  19   3   4      297.44      282.79      6.32 o 
  20   3   4     2725.26     2517.33     19.58 o 
  21   3   4     1851.11     1758.77     15.89 o 
  22   3   4       83.43       64.91      4.59 o 
  23   3   4     1038.40     1035.65     14.46 o 
  24   3   4      741.61      723.43     11.95 o 
  25   3   4       91.50       89.08      5.81 o 
  26   3   4      449.20      431.16      9.82 o 
  27   3   4     1398.48     1376.46     16.75 o 
  28   3   4       45.40       39.30      5.08 o 
  29   3   4       20.25        7.64      4.65 o 
  30   3   4     1098.20     1057.23     16.24 o 
  31   3   4      499.68      482.81     12.28 o 
  32   3   4      300.36      266.64      9.32 o 
  33   3   4      907.04      841.47     15.78 o 
  34   3   4        4.86        7.57      5.52 o 
  35   3   4      377.43      373.94     12.41 o 
  36   3   4        0.24        0.54      6.41 o 
  37   3   4      729.43      690.88     19.57 o 
  38   3   4       66.73       48.46      9.01 o 
  39   3   4        0.56        2.54      7.86 o 
  40   3   4     1058.76     1122.20     29.19 o 
  41   3   4       11.28       -2.44     11.48 o 
  42   3   4      950.00      994.04     33.75 o 
  43   3   4      342.05      360.08     26.50 o 
  44   3   4       12.85        3.07     13.44 o 
  45   3   4        0.21        7.25     13.68 o 
  46   3   4      390.73      404.60     24.81 o 
   0   4   4      105.51       65.08      7.87 o 
   1   4   4    12878.71    13387.47     89.49 o 
   2   4   4     3947.06     4220.89     34.05 o 
   3   4   4    10213.79    10334.63     69.02 o 
   4   4   4     2153.82     2205.62     19.85 o 
   5   4   4     1352.67     1479.21     15.48 o 
   6   4   4     2123.32     2182.23     20.18 o 
   7   4   4      190.76      225.98      6.53 o 
   8   4   4     3220.23     3153.52     26.80 o 
   9   4   4      782.47      792.17     10.37 o 
  10   4   4      522.29      491.87      7.82 o 
  11   4   4      577.40      544.19      9.41 o 
  12   4   4     2399.43     2310.21     19.55 o 
  13   4   4     5206.25     4874.27     33.13 o 
  14   4   4      165.58      142.03      5.49 o 
  15   4   4     1082.42     1026.67     12.07 o 
  16   4   4      432.60      421.84      8.34 o 
  17   4   4     3114.70     3139.59     24.59 o 
  18   4   4      388.55      374.29      8.40 o 
  19   4   4      669.70      651.26     10.83 o 
  20   4   4        2.67        3.01      3.78 o 
  21   4   4      162.98      201.63      7.26 o 
  22   4   4     1309.04     1211.30     15.51 o 
  23   4   4      246.95      221.78      8.16 o 
  24   4   4      281.56      302.14      9.27 o 
  25   4   4     2681.74     2607.80     25.34 o 
  26   4   4     1457.26     1523.16     19.16 o 
  27   4   4      156.48      117.88      7.41 o 
  28   4   4     1525.57     1434.03     19.47 o 
  29   4   4     1924.63     1939.66     23.76 o 
  30   4   4      423.13      407.77     14.73 o 
  31   4   4     2237.66     2141.32     25.85 o 
  32   4   4      591.13      580.74     14.72 o 
  33   4   4       12.06       16.02      6.84 o 
  34   4   4      386.41      402.36     13.69 o 
  35   4   4      130.98      157.63     10.76 o 
  36   4   4       16.20       14.94      8.13 o 
  37   4   4        0.80        3.07      7.91 o 
  38   4   4      290.35      313.05     15.64 o 
  39   4   4     1054.62     1048.80     26.61 o 
  40   4   4        1.98       19.73     10.78 o 
  41   4   4     1475.21     1538.60     33.13 o 
  42   4   4      284.60      284.79     18.79 o 
  43   4   4       41.02       27.30     13.74 o 
  44   4   4      419.80      366.85     26.10 o 
  45   4   4      459.66      466.57     25.91 o 
   1   5   4     6720.32     6710.07     50.53 o 
   2   5   4     9088.44     9217.69     67.64 o 
   3   5   4    16214.20    16574.84    106.96 o 
   4   5   4     3177.46     3075.23     26.61 o 
   5   5   4     2762.01     2860.72     25.47 o 
   6   5   4      196.23      230.19      7.29 o 
   7   5   4     2131.53     1968.58     20.87 o 
   8   5   4      522.50      512.57      9.81 o 
   9   5   4     6020.00     5984.37     43.29 o 
  10   5   4       24.24       27.20      4.19 o 
  11   5   4     4314.62     4302.65     34.01 o 
  12   5   4     2561.16     2512.24     24.81 o 
  13   5   4     1382.82     1344.89     16.72 o 
  14   5   4     9010.24     8844.51     61.05 o 
  15   5   4      679.61      750.28     13.14 o 
  16   5   4       50.01       41.15      5.07 o 
  17   5   4      121.98      169.63      7.45 o 
  18   5   4     3467.21     3269.10     29.39 o 
  19   5   4       61.48       64.28      6.29 o 
  20   5   4      258.06      233.47      9.04 o 
  21   5   4      257.90      268.45      9.30 o 
  22   5   4       85.26      106.40      7.07 o 
  23   5   4     3304.67     3200.70     30.67 o 
  24   5   4      517.78      464.14     12.91 o 
  25   5   4      867.41      855.56     19.17 o 
  26   5   4      303.50      293.61     11.36 o 
  27   5   4      391.79      412.69     13.07 o 
  28   5   4      560.61      552.39     14.91 o 
  29   5   4     1692.96     1625.27     24.63 o 
  30   5   4     3477.72     3402.81     36.94 o 
  31   5   4     2729.23     2697.94     31.53 o 
  32   5   4      489.40      458.81     14.63 o 
  33   5   4      265.50      257.19     11.98 o 
  34   5   4      291.62      274.14     12.43 o 
  35   5   4      266.81      252.47     13.35 o 
  36   5   4        4.98        7.16      7.79 o 
  37   5   4       44.68       37.03      9.25 o 
  38   5   4      381.49      365.18     16.16 o 
  39   5   4      413.03      355.16     16.61 o 
  40   5   4       80.61       63.61     12.27 o 
  41   5   4      602.43      579.21     22.36 o 
  42   5   4     1989.89     2225.50     40.33 o 
  43   5   4      727.97      731.45     25.94 o 
  44   5   4       34.57       35.54     13.73 o 
   0   6   4      106.18       85.45      9.04 o 
   1   6   4     2864.96     2796.67     29.06 o 
   2   6   4     2551.13     2661.29     33.14 o 
   3   6   4     6795.58     6790.46     55.15 o 
   4   6   4     4679.54     4609.87     39.93 o 
   5   6   4       19.20        6.95      4.46 o 
   6   6   4     6065.69     6028.92     45.47 o 
   7   6   4      127.93      104.47      6.67 o 
   8   6   4     5122.52     4896.01     41.83 o 
   9   6   4      232.63      237.10      9.06 o 
  10   6   4     2720.42     2708.28     27.75 o 
  11   6   4       78.06       73.75      6.34 o 
  12   6   4     5527.46     5645.12     47.16 o 
  13   6   4     5076.43     4816.73     42.33 o 
  14   6   4     2744.50     2799.62     28.46 o 
  15   6   4     2344.67     2509.69     26.35 o 
  16   6   4      804.63      780.36     16.25 o 
  17   6   4     1511.85     1449.95     20.10 o 
  18   6   4     2183.58     2083.14     24.88 o 
  19   6   4     1078.48      995.17     17.23 o 
  20   6   4      793.58      813.47     15.87 o 
  21   6   4      207.93      196.52      9.52 o 
  22   6   4      432.31      437.65     12.86 o 
  23   6   4      268.23      235.05     10.42 o 
  24   6   4     2682.53     2580.90     31.93 o 
  25   6   4      594.75      680.74     17.56 o 
  26   6   4     4265.96     4249.78     45.53 o 
  27   6   4      443.86      416.52     16.56 o 
  28   6   4     1314.21     1275.05     23.90 o 
  29   6   4     3245.37     3184.62     36.55 o 
  30   6   4     1388.48     1490.51     24.45 o 
  31   6   4     1199.59     1210.95     22.79 o 
  32   6   4      976.66      951.34     20.28 o 
  33   6   4       22.35       14.14      7.78 o 
  34   6   4      390.14      425.67     15.63 o 
  35   6   4        1.50       17.85      8.46 o 
  36   6   4      638.29      614.20     19.13 o 
  37   6   4       28.28       17.70      9.22 o 
  38   6   4      153.39      139.05     13.08 o 
  39   6   4      178.40      185.46     14.58 o 
  40   6   4      581.21      575.01     22.46 o 
  41   6   4      954.25      941.50     27.83 o 
  42   6   4      644.41      701.11     25.08 o 
   1   7   4      196.37      195.25      8.32 o 
   2   7   4     1184.31     1096.91     18.02 o 
   3   7   4      127.67      142.22      8.55 o 
   4   7   4      576.58      580.70     15.76 o 
   5   7   4      212.53      195.57      9.90 o 
   6   7   4      448.79      433.07     18.82 o 
   7   7   4     5438.39     5335.15     54.34 o 
   8   7   4      291.13      261.50     10.87 o 
   9   7   4     5803.70     5589.43     51.80 o 
  10   7   4        0.72        9.99      5.64 o 
  11   7   4     2841.49     2709.97     31.88 o 
  12   7   4       19.60       22.10      6.24 o 
  13   7   4     2725.58     2609.91     32.29 o 
  14   7   4     2782.90     2684.50     36.10 o 
  15   7   4      934.65      919.52     17.89 o 
  16   7   4     1023.00      994.38     18.75 o 
  17   7   4      333.83      363.57     12.82 o 
  18   7   4      176.40      198.79     11.06 o 
  19   7   4     2159.52     2079.44     26.89 o 
  20   7   4      594.64      653.37     17.83 o 
  21   7   4     4211.91     4024.71     40.05 o 
  22   7   4      118.69      111.60      8.70 o 
  23   7   4     1558.67     1502.52     23.80 o 
  24   7   4       29.48       19.28      7.41 o 
  25   7   4     1038.36     1082.63     21.18 o 
  26   7   4      890.39      887.19     20.34 o 
  27   7   4     3544.06     3500.36     41.21 o 
  28   7   4       79.48       84.03     10.05 o 
  29   7   4     3249.00     3200.26     41.39 o 
  30   7   4     1688.20     1639.18     29.23 o 
  31   7   4       90.32       75.66     10.77 o 
  32   7   4      200.41      165.68     13.09 o 
  33   7   4      124.13      124.09     12.96 o 
  34   7   4        4.38        8.96      9.98 o 
  35   7   4      317.20      282.76     17.11 o 
  36   7   4       16.22       11.54     10.19 o 
  37   7   4      358.96      296.85     16.46 o 
  38   7   4       24.19       26.96     10.50 o 
  39   7   4      211.13      236.88     16.87 o 
  40   7   4      495.70      553.24     21.95 o 
   0   8   4      156.42      177.89     15.04 o 
   1   8   4      160.30      157.41      9.55 o 
   2   8   4     1155.17     1168.14     20.86 o 
   3   8   4       16.84       -2.65      5.97 o 
   4   8   4     1979.14     2002.31     28.56 o 
   5   8   4      549.47      601.46     18.13 o 
   6   8   4     2643.21     2585.80     33.85 o 
   7   8   4      264.14      241.79     11.35 o 
   8   8   4      279.54      261.41     12.12 o 
   9   8   4        0.22        3.19      5.98 o 
  10   8   4     3076.87     2894.24     47.71 o 
  11   8   4       96.90       81.84      8.52 o 
  12   8   4      929.52     1004.57     20.58 o 
  13   8   4     2291.55     2176.41     31.36 o 
  14   8   4      702.90      742.56     18.18 o 
  15   8   4     1314.98     1252.71     22.34 o 
  16   8   4      196.91      205.86     11.03 o 
  17   8   4      133.81      144.29     10.01 o 
  18   8   4      149.28      135.79     10.05 o 
  19   8   4       11.64        2.92      6.48 o 
  20   8   4      263.22      271.95     13.09 o 
  21   8   4     1505.43     1536.92     25.25 o 
  22   8   4     1586.87     1473.05     31.09 o 
  23   8   4      654.22      654.49     18.92 o 
  24   8   4     2284.63     2204.68     31.05 o 
  25   8   4      277.03      292.48     14.60 o 
  26   8   4     1669.71     1584.34     27.38 o 
  27   8   4       31.84       34.48      9.04 o 
  28   8   4     1530.42     1517.51     27.85 o 
  29   8   4      395.78      331.26     16.17 o 
  30   8   4       35.36        1.76      9.02 o 
  31   8   4      122.70      120.28     12.65 o 
  32   8   4       40.73       51.82     10.91 o 
  33   8   4       73.25       60.36     11.46 o 
  34   8   4      150.27      129.19     13.77 o 
  35   8   4        9.54        5.82     10.27 o 
  36   8   4      116.31      113.78     15.38 o 
  37   8   4      161.83      159.01     16.29 o 
  38   8   4      152.52      138.25     15.88 o 
   1   9   4      123.06      119.60      9.23 o 
   2   9   4        0.27        2.35      6.45 o 
   3   9   4      136.21      133.99      9.80 o 
   4   9   4      430.35      402.96     16.40 o 
   5   9   4     1226.76     1147.31     22.28 o 
   6   9   4     2053.98     2094.27     31.12 o 
   7   9   4      795.21      814.20     18.68 o 
   8   9   4       52.30       57.41      8.18 o 
   9   9   4      373.37      418.20     15.31 o 
  10   9   4      986.14      965.46     20.46 o 
  11   9   4     1252.68     1252.00     24.61 o 
  12   9   4      873.93      907.66     20.18 o 
  13   9   4      326.95      322.77     13.47 o 
  14   9   4       31.18       21.98      7.45 o 
  15   9   4        3.29       -1.50      6.92 o 
  16   9   4      281.05      269.31     13.04 o 
  17   9   4       34.59       22.77      7.76 o 
  18   9   4      145.01      133.70     11.88 o 
  19   9   4      124.50      127.04     10.55 o 
  20   9   4      346.86      324.89     14.26 o 
  21   9   4       10.54       32.15      8.45 o 
  22   9   4     2817.39     2818.88     39.11 o 
  23   9   4        6.26       10.16      8.17 o 
  24   9   4        5.78        8.21      8.52 o 
  25   9   4        1.60       -7.25      8.27 o 
  26   9   4       43.74       37.02      9.72 o 
  27   9   4        5.89        3.17      9.22 o 
  28   9   4      271.88      236.55     15.31 o 
  29   9   4      530.42      563.02     20.83 o 
  30   9   4      346.96      322.96     19.84 o 
  31   9   4      789.48      859.60     27.69 o 
  32   9   4      586.85      600.18     21.99 o 
  33   9   4      221.94      213.55     15.43 o 
  34   9   4      123.04      129.63     14.20 o 
  35   9   4      268.26      293.33     18.08 o 
   0  10   4      675.42      691.15     25.38 o 
   1  10   4       32.88       16.63      7.44 o 
   2  10   4        1.79       -2.78      7.12 o 
   3  10   4      106.04       98.94      9.78 o 
   4  10   4      130.49      131.03     14.44 o 
   5  10   4     1774.14     1733.02     28.85 o 
   6  10   4      228.70      265.06     12.27 o 
   7  10   4     1366.26     1385.20     24.57 o 
   8  10   4      165.51      174.85     13.28 o 
   9  10   4        5.20       -2.31      6.89 o 
  10  10   4       23.09       17.82      7.27 o 
  11  10   4      325.95      351.77     13.93 o 
  12  10   4       18.39       27.23      7.87 o 
  13  10   4       33.97       43.49      8.33 o 
  14  10   4      111.83      100.01     10.86 o 
  15  10   4      121.07      112.68     12.94 o 
  16  10   4       20.02       24.86      8.36 o 
  17  10   4      164.14      156.26     11.06 o 
  18  10   4      158.46      151.92     11.12 o 
  19  10   4        7.01        4.07      7.75 o 
  20  10   4      181.42      155.48     12.39 o 
  21  10   4     1072.91     1081.35     25.51 o 
  22  10   4      117.67      124.75     12.39 o 
  23  10   4     1597.39     1612.23     31.63 o 
  24  10   4       26.35       46.75     10.56 o 
  25  10   4      593.61      591.99     21.47 o 
  26  10   4      104.20      106.05     13.40 o 
  27  10   4      857.34      721.49     25.94 o 
  28  10   4       19.67       26.11     11.60 o 
  29  10   4      191.12      183.58     16.03 o 
  30  10   4      163.06      170.94     15.75 o 
  31  10   4        9.78       17.26     11.80 o 
   1  11   4      244.63      232.41     11.99 o 
   2  11   4       34.72       32.00      8.46 o 
   3  11   4      858.23      900.60     27.17 o 
   4  11   4      238.02      228.27     17.99 o 
   5  11   4     1052.09     1101.13     21.89 o 
   6  11   4     1582.31     1645.56     27.09 o 
   7  11   4       25.38       12.39      7.54 o 
   8  11   4        2.76        2.36      7.31 o 
   9  11   4       55.87       44.08      8.34 o 
  10  11   4      735.76      759.39     19.05 o 
  11  11   4      257.12      264.42     13.21 o 
  12  11   4       82.43       72.80     12.71 o 
  13  11   4      465.22      445.27     16.48 o 
  14  11   4       20.29       18.37      8.74 o 
  15  11   4      377.17      380.13     16.08 o 
  16  11   4      309.70      328.45     15.71 o 
  17  11   4     1175.78     1193.12     24.58 o 
  18  11   4      234.82      237.78     18.91 o 
  19  11   4       39.93       41.74     10.14 o 
  20  11   4      457.28      441.25     18.22 o 
  21  11   4      311.05      303.69     16.27 o 
  22  11   4      994.11     1007.31     25.61 o 
  23  11   4       54.93       59.18     11.53 o 
  24  11   4       32.45       34.67     11.00 o 
  25  11   4       72.99       40.75     11.47 o 
  26  11   4      250.13      277.94     17.73 o 
   0  12   4     1865.94     1971.19     62.82 o 
   1  12   4        7.61        2.75      7.76 o 
   2  12   4     1110.45     1173.22     22.53 o 
   3  12   4        7.02       -2.54      7.55 o 
   4  12   4       49.70       29.39      8.55 o 
   5  12   4      344.43      377.13     19.63 o 
   6  12   4       55.55       51.61     11.55 o 
   7  12   4       23.01       24.07      8.21 o 
   8  12   4       24.92       24.87      8.52 o 
   9  12   4      270.18      262.91     13.25 o 
  10  12   4      103.30       96.28     10.50 o 
  11  12   4      723.02      758.16     29.98 o 
  12  12   4      425.51      462.99     16.66 o 
  13  12   4       99.96       87.94     10.52 o 
  14  12   4      228.97      267.91     16.24 o 
  15  12   4        5.24       20.15      8.61 o 
  16  12   4      372.71      378.77     16.63 o 
  17  12   4       33.17       27.45      9.85 o 
  18  12   4      669.34      697.67     21.30 o 
  19  12   4        0.40       -1.90      9.38 o 
  20  12   4      604.20      678.47     23.18 o 
   1  13   4      299.20      297.19     15.16 o 
   2  13   4        0.18       -0.52      9.18 o 
   3  13   4      865.34      889.80     25.59 o 
   4  13   4      374.44      370.76     16.62 o 
   5  13   4      854.90      913.16     21.55 o 
   6  13   4      146.18      139.45     11.42 o 
   7  13   4      266.43      303.63     14.55 o 
   8  13   4        0.26        9.49      9.16 o 
   1   1   5     1832.18     1945.22     13.69 o 
   2   1   5     1791.10     1880.82     13.30 o 
   3   1   5      383.51      305.39      6.22 o 
   4   1   5       84.78       84.78      3.33 o 
   5   1   5     1276.92     1259.63      9.94 o 
   6   1   5     9008.12     9699.82     44.00 o 
   7   1   5     1189.48     1140.43      9.36 o 
   8   1   5       12.40        7.87      2.35 o 
   9   1   5      484.81      484.79      6.38 o 
  10   1   5       11.07        1.08      2.29 o 
  11   1   5      400.68      407.06      5.97 o 
  12   1   5      181.83      235.04      4.95 o 
  13   1   5     3650.71     3771.62     21.79 o 
  14   1   5     2070.91     2207.71     15.12 o 
  15   1   5      943.02      945.77      9.50 o 
  16   1   5       94.80      109.64      4.07 o 
  17   1   5      140.95      137.98      4.51 o 
  18   1   5      485.09      508.73      8.40 o 
  19   1   5      877.38      892.41     10.91 o 
  20   1   5      135.59      118.86      5.52 o 
  21   1   5     4503.73     4418.27     29.74 o 
  22   1   5       19.51       23.12      4.20 o 
  23   1   5      510.92      506.87      9.58 o 
  24   1   5     2419.58     2437.48     22.77 o 
  25   1   5       24.40       26.02      4.81 o 
  26   1   5      593.84      563.84     11.79 o 
  27   1   5     1590.21     1530.97     19.29 o 
  28   1   5     4547.35     4468.48     39.50 o 
  29   1   5      875.38      873.19     16.45 o 
  30   1   5      318.47      284.32     11.81 o 
  31   1   5      728.31      658.85     16.52 o 
  32   1   5      521.61      538.53     15.08 o 
  33   1   5      641.56      667.27     16.80 o 
  34   1   5        0.49        3.29      7.00 o 
  35   1   5      695.35      744.86     18.00 o 
  36   1   5       27.47       37.22      8.30 o 
  37   1   5       93.05       71.42      9.17 o 
  38   1   5      457.39      465.34     15.52 o 
  39   1   5       64.01       58.73      9.37 o 
  40   1   5      125.43      108.38     10.74 o 
  41   1   5      218.86      196.24     12.82 o 
  42   1   5       81.32       72.70     11.21 o 
  43   1   5      396.48      392.80     19.54 o 
  44   1   5       29.49       62.11     12.96 o 
  45   1   5      210.70      217.61     17.39 o 
  46   1   5      464.96      464.82     20.41 o 
   0   2   5      163.92      131.72      5.16 o 
   1   2   5     2473.55     2503.61     15.86 o 
   2   2   5     2401.42     2365.17     15.24 o 
   3   2   5      547.10      496.25      6.03 o 
   4   2   5     6314.84     6228.96     31.85 o 
   5   2   5     3263.52     3363.49     19.96 o 
   6   2   5    11701.79    12452.64     57.02 o 
   7   2   5     1868.81     1928.10     13.07 o 
   8   2   5     2498.47     2509.05     15.75 o 
   9   2   5      302.78      265.85      5.45 o 
  10   2   5     2364.10     2226.08     15.10 o 
  11   2   5       98.18      132.58      4.21 o 
  12   2   5     4953.96     4845.34     28.42 o 
  13   2   5      541.82      403.93      6.65 o 
  14   2   5     1173.94     1088.23     11.76 o 
  15   2   5      359.01      323.78      6.06 o 
  16   2   5      604.56      531.93      8.35 o 
  17   2   5     1637.87     1606.13     14.44 o 
  18   2   5     4751.21     4689.51     30.15 o 
  19   2   5      267.48      263.62      6.87 o 
  20   2   5     3392.92     3311.93     23.94 o 
  21   2   5     2964.93     2863.16     22.02 o 
  22   2   5      549.34      533.02      9.50 o 
  23   2   5     1433.15     1377.71     14.87 o 
  24   2   5       47.75       41.26      4.79 o 
  25   2   5      913.02      883.15     12.69 o 
  26   2   5      780.82      795.44     13.02 o 
  27   2   5      138.14      137.06      6.75 o 
  28   2   5     3822.43     3839.42     30.82 o 
  29   2   5      619.68      621.02     13.93 o 
  30   2   5     1968.53     1997.10     22.44 o 
  31   2   5     1258.82     1260.47     18.93 o 
  32   2   5     1586.56     1516.35     21.43 o 
  33   2   5      333.99      321.29     11.05 o 
  34   2   5      828.89      911.42     21.25 o 
  35   2   5       50.54       74.86      8.69 o 
  36   2   5     1103.25     1154.47     23.46 o 
  37   2   5     1342.03     1394.73     28.15 o 
  38   2   5      622.00      630.83     19.32 o 
  39   2   5      122.17      113.05     11.75 o 
  40   2   5      115.97       98.42     11.53 o 
  41   2   5      705.22      704.22     30.31 o 
  42   2   5      765.09      820.49     24.36 o 
  43   2   5      341.98      333.86     17.50 o 
  44   2   5     2013.76     2109.52     39.27 o 
  45   2   5      211.40      181.39     16.72 o 
   1   3   5     1237.70     1122.64     12.50 o 
   2   3   5     2814.16     2775.17     21.80 o 
   3   3   5    18315.16    18777.94    104.00 o 
   4   3   5     3979.67     4123.36     28.18 o 
   5   3   5     4589.60     4452.17     31.58 o 
   6   3   5       29.65       48.80      3.99 o 
   7   3   5      976.28      963.62     11.53 o 
   8   3   5      299.42      282.81      6.24 o 
   9   3   5     4104.72     3878.27     25.58 o 
  10   3   5     1237.84     1158.55     11.98 o 
  11   3   5     8401.35     8466.63     50.22 o 
  12   3   5      439.20      435.00      7.94 o 
  13   3   5     3422.77     3528.77     24.86 o 
  14   3   5     5715.01     5640.72     36.77 o 
  15   3   5      562.40      608.77      9.27 o 
  16   3   5      414.01      373.81      7.72 o 
  17   3   5     2448.78     2522.46     20.81 o 
  18   3   5      653.68      695.52     10.48 o 
  19   3   5     3286.77     3287.40     28.71 o 
  20   3   5        0.14       -1.60      3.61 o 
  21   3   5     2362.69     2255.29     21.57 o 
  22   3   5     5843.21     5702.69     39.50 o 
  23   3   5     3537.65     3581.43     28.78 o 
  24   3   5      168.82      174.10      7.23 o 
  25   3   5     1840.96     1809.21     19.32 o 
  26   3   5      245.03      220.98      8.18 o 
  27   3   5     2544.14     2564.91     24.69 o 
  28   3   5     1156.26     1109.52     16.65 o 
  29   3   5     2049.53     2088.98     23.19 o 
  30   3   5     2107.99     2115.84     23.67 o 
  31   3   5      559.97      574.36     14.10 o 
  32   3   5      356.31      325.23     10.59 o 
  33   3   5     1281.05     1262.87     19.46 o 
  34   3   5      579.86      575.64     16.62 o 
  35   3   5     2168.10     2200.39     30.70 o 
  36   3   5      425.50      376.20     15.60 o 
  37   3   5     1330.79     1310.02     26.09 o 
  38   3   5     1279.42     1245.19     30.77 o 
  39   3   5      354.74      316.39     21.39 o 
  40   3   5       69.53       56.79     15.12 o 
  41   3   5      193.95      180.87     26.24 o 
  42   3   5      518.19      441.45     26.40 o 
  43   3   5      987.28     1119.48     38.21 o 
  44   3   5        3.37       25.05     15.15 o 
  45   3   5     1473.65     1535.08     43.83 o 
   0   4   5       77.50       47.63      9.28 o 
   1   4   5      265.68      264.94      8.23 o 
   2   4   5     3262.27     3314.59     29.37 o 
   3   4   5     6077.64     6173.07     46.84 o 
   4   4   5     2168.30     1964.19     20.89 o 
   5   4   5      213.33      263.24      7.24 o 
   6   4   5     4275.25     4330.90     32.69 o 
   7   4   5      520.62      528.72     10.71 o 
   8   4   5     3376.59     3421.43     27.40 o 
   9   4   5      972.88      921.91     12.55 o 
  10   4   5     3008.17     3033.07     26.12 o 
  11   4   5       21.83       22.64      4.26 o 
  12   4   5     6186.00     6150.85     43.01 o 
  13   4   5      460.13      469.59      9.96 o 
  14   4   5     4154.04     4414.76     32.98 o 
  15   4   5      141.59      166.41      6.87 o 
  16   4   5      319.17      328.81      8.83 o 
  17   4   5      438.00      419.22      9.92 o 
  18   4   5     5453.67     5463.11     39.76 o 
  19   4   5     2224.49     2120.26     21.95 o 
  20   4   5     4820.10     4724.78     38.04 o 
  21   4   5      708.78      657.28     12.84 o 
  22   4   5     1384.13     1409.67     17.86 o 
  23   4   5      448.38      443.59     11.22 o 
  24   4   5      981.77      940.01     15.45 o 
  25   4   5      782.07      733.85     14.40 o 
  26   4   5     1625.61     1639.62     21.52 o 
  27   4   5        1.46        0.60      5.64 o 
  28   4   5     2575.26     2567.00     28.38 o 
  29   4   5      309.89      326.12     11.86 o 
  30   4   5     1056.93     1094.98     19.12 o 
  31   4   5      602.66      552.92     14.78 o 
  32   4   5      498.40      513.24     14.58 o 
  33   4   5      269.98      259.72     11.77 o 
  34   4   5      738.30      778.87     17.99 o 
  35   4   5        0.49        7.62      7.19 o 
  36   4   5      364.36      336.40     14.92 o 
  37   4   5       11.74       11.97      9.42 o 
  38   4   5      378.84      383.66     17.81 o 
  39   4   5       26.81        9.43     10.29 o 
  40   4   5      226.17      235.09     18.54 o 
  41   4   5      400.88      414.78     21.97 o 
  42   4   5      575.01      537.10     30.03 o 
  43   4   5        4.30       -4.07     14.62 o 
  44   4   5      714.02      655.19     32.03 o 
   1   5   5      397.47      428.93     11.88 o 
   2   5   5        3.46        7.63      5.09 o 
   3   5   5     1993.21     2015.80     25.60 o 
   4   5   5      494.42      447.62     12.14 o 
   5   5   5     1756.43     1787.53     22.37 o 
   6   5   5     1181.29     1305.32     19.68 o 
   7   5   5     2437.40     2370.54     28.40 o 
   8   5   5      240.91      276.45     10.77 o 
   9   5   5     1074.13     1073.29     18.33 o 
  10   5   5        0.07        0.27      5.15 o 
  11   5   5     1111.11     1090.71     18.38 o 
  12   5   5      112.51      111.53      7.70 o 
  13   5   5     2171.39     2131.52     24.61 o 
  14   5   5       78.95       93.16      6.74 o 
  15   5   5     1018.79     1063.94     17.08 o 
  16   5   5      168.82      146.80      8.01 o 
  17   5   5      347.07      357.32     11.00 o 
  18   5   5        9.84       13.16      5.26 o 
  19   5   5     1307.63     1170.77     17.77 o 
  20   5   5      339.48      346.98     11.16 o 
  21   5   5      179.02      169.51      8.91 o 
  22   5   5      189.53      186.97      9.05 o 
  23   5   5      566.76      516.04     14.86 o 
  24   5   5      107.87      104.52      7.70 o 
  25   5   5      486.47      485.32     14.77 o 
  26   5   5       24.04       20.70      6.43 o 
  27   5   5     1280.37     1244.98     19.94 o 
  28   5   5        5.60       11.24      6.60 o 
  29   5   5     1264.90     1290.28     20.89 o 
  30   5   5      106.81       88.64      8.54 o 
  31   5   5      148.47      156.41     10.11 o 
  32   5   5       29.39       32.64      7.64 o 
  33   5   5      346.98      319.47     12.80 o 
  34   5   5       47.56       56.67      8.48 o 
  35   5   5      357.35      332.44     13.93 o 
  36   5   5        3.26        0.46      7.91 o 
  37   5   5      312.18      316.64     14.90 o 
  38   5   5      192.21      172.34     13.51 o 
  39   5   5      128.61      119.23     13.31 o 
  40   5   5        2.77       10.45     10.83 o 
  41   5   5      207.51      197.18     16.06 o 
  42   5   5      166.15      178.32     16.49 o 
   0   6   5     1333.28     1474.23     29.64 o 
   1   6   5     2114.37     2150.07     26.70 o 
   2   6   5      710.87      729.43     15.85 o 
   3   6   5       53.16       52.41      6.82 o 
   4   6   5      114.24       98.83      8.21 o 
   5   6   5        0.54       -7.20      5.48 o 
   6   6   5      176.47      158.19      9.89 o 
   7   6   5     2260.06     2226.79     29.76 o 
   8   6   5      315.30      277.99     12.57 o 
   9   6   5      614.53      598.22     16.62 o 
  10   6   5      212.70      188.65     10.66 o 
  11   6   5       34.83       38.88      7.31 o 
  12   6   5      377.33      391.22     13.44 o 
  13   6   5      654.39      589.51     15.53 o 
  14   6   5        1.95        0.45      5.88 o 
  15   6   5      235.89      209.03     10.88 o 
  16   6   5       39.37       46.67      8.12 o 
  17   6   5     2266.28     2070.96     34.89 o 
  18   6   5      538.74      530.96     15.60 o 
  19   6   5     1027.95      982.58     20.16 o 
  20   6   5       43.66       45.36      8.78 o 
  21   6   5       51.18       23.71      7.43 o 
  22   6   5      411.16      353.53     13.42 o 
  23   6   5      497.09      491.63     15.49 o 
  24   6   5      580.74      526.90     19.23 o 
  25   6   5       55.23       45.56      7.99 o 
  26   6   5        1.50       -3.04      6.84 o 
  27   6   5       40.43       60.13      8.55 o 
  28   6   5      364.07      358.16     13.94 o 
  29   6   5      111.97      103.96      9.71 o 
  30   6   5        1.63        7.58      7.59 o 
  31   6   5      206.08      202.64     11.98 o 
  32   6   5       21.12        5.17      7.79 o 
  33   6   5      320.40      315.07     15.64 o 
  34   6   5       11.85       15.14      8.81 o 
  35   6   5       35.59       38.05      9.70 o 
  36   6   5      140.31       92.02     11.51 o 
  37   6   5       24.62       24.98      9.84 o 
  38   6   5       84.97       71.91     11.30 o 
  39   6   5       20.58       18.78     11.18 o 
  40   6   5       41.28       53.04     11.94 o 
   1   7   5      320.97      349.01     13.46 o 
   2   7   5      242.14      231.57     11.71 o 
   3   7   5     1424.97     1439.52     24.91 o 
   4   7   5      593.08      618.03     16.97 o 
   5   7   5      139.54      153.11     10.34 o 
   6   7   5     1169.37     1098.09     21.98 o 
   7   7   5      425.83      407.48     14.71 o 
   8   7   5        1.80       -2.19      6.17 o 
   9   7   5      328.73      326.66     13.48 o 
  10   7   5     1365.04     1290.11     23.15 o 
  11   7   5      114.41       79.55      8.69 o 
  12   7   5       24.48       35.50      8.57 o 
  13   7   5      136.61      121.70     11.25 o 
  14   7   5       60.12       72.85      8.53 o 
  15   7   5       24.94       10.07      7.03 o 
  16   7   5       65.69       82.36      9.09 o 
  17   7   5       53.20       44.89      8.15 o 
  18   7   5      839.93      780.17     19.20 o 
  19   7   5      455.65      449.55     15.71 o 
  20   7   5      385.52      375.48     15.57 o 
  21   7   5      918.73      943.99     21.34 o 
  22   7   5     2345.52     2279.43     31.49 o 
  23   7   5       67.89       66.58      9.03 o 
  24   7   5      226.64      218.32     12.54 o 
  25   7   5       50.77       38.21      8.66 o 
  26   7   5      193.22      181.03     12.71 o 
  27   7   5        8.87       -5.61      8.19 o 
  28   7   5       23.24       23.13      8.81 o 
  29   7   5      141.35      113.67     11.61 o 
  30   7   5      340.26      314.18     16.87 o 
  31   7   5       22.30       20.44     10.00 o 
  32   7   5      649.35      654.61     25.97 o 
  33   7   5       83.11       53.93     11.83 o 
  34   7   5        7.85       -1.81     10.09 o 
  35   7   5      413.32      439.85     18.63 o 
  36   7   5        2.47        5.04      9.95 o 
  37   7   5      120.96       94.02     12.67 o 
  38   7   5     1255.75     1215.01     30.64 o 
   0   8   5      318.71      332.44     20.59 o 
   1   8   5       65.70       48.92      8.54 o 
   2   8   5      795.85      827.46     25.89 o 
   3   8   5       81.82       61.55      9.56 o 
   4   8   5     3316.80     3343.23     43.64 o 
   5   8   5     2572.37     2604.41     36.18 o 
   6   8   5     1124.29     1202.48     23.84 o 
   7   8   5     1324.73     1325.83     24.81 o 
   8   8   5      351.31      318.16     14.41 o 
   9   8   5      328.68      284.02     13.17 o 
  10   8   5       22.07       41.73      8.15 o 
  11   8   5      167.30      204.01     11.77 o 
  12   8   5     1278.12     1281.45     24.84 o 
  13   8   5      284.70      233.66     12.78 o 
  14   8   5      296.44      320.06     14.25 o 
  15   8   5      205.23      200.57     14.01 o 
  16   8   5      335.37      318.50     14.37 o 
  17   8   5      159.21      148.81     11.31 o 
  18   8   5     1175.97     1175.40     24.14 o 
  19   8   5        6.14        8.98      7.92 o 
  20   8   5     1109.09     1122.92     25.09 o 
  21   8   5     3505.96     3440.74     42.68 o 
  22   8   5       82.40      105.96     10.60 o 
  23   8   5     1434.21     1446.66     27.18 o 
  24   8   5       72.44       70.72     10.31 o 
  25   8   5      121.46      135.66     12.12 o 
  26   8   5      274.17      279.32     16.23 o 
  27   8   5      342.79      348.70     18.40 o 
  28   8   5      468.24      427.68     19.49 o 
  29   8   5      411.39      422.59     19.81 o 
  30   8   5      409.53      446.24     20.26 o 
  31   8   5       18.80       32.30     11.33 o 
  32   8   5      272.33      252.75     17.77 o 
  33   8   5      224.87      216.82     16.07 o 
  34   8   5      433.48      429.49     20.48 o 
  35   8   5       61.59       55.69     12.48 o 
  36   8   5     1065.63     1115.20     33.07 o 
   1   9   5     1251.48     1280.11     25.97 o 
   2   9   5       30.66        9.08      8.20 o 
   3   9   5     1281.88     1290.34     25.50 o 
   4   9   5     1542.26     1523.45     27.79 o 
   5   9   5      993.36     1073.53     24.09 o 
   6   9   5     1842.56     1851.07     31.09 o 
   7   9   5      869.14      837.63     22.66 o 
   8   9   5      586.88      560.12     17.29 o 
   9   9   5      440.03      412.00     15.52 o 
  10   9   5      641.91      615.13     22.67 o 
  11   9   5     1078.47     1078.08     23.14 o 
  12   9   5       69.38       61.89      9.42 o 
  13   9   5     2019.25     1953.72     37.28 o 
  14   9   5       14.54       32.11      8.66 o 
  15   9   5      748.88      774.20     20.75 o 
  16   9   5       15.99       18.98      8.27 o 
  17   9   5      699.62      731.65     27.54 o 
  18   9   5      221.27      225.16     13.44 o 
  19   9   5     1749.94     1804.06     30.72 o 
  20   9   5      112.62      125.59     11.11 o 
  21   9   5     2223.74     2311.68     35.40 o 
  22   9   5      339.33      379.79     18.43 o 
  23   9   5      262.80      288.86     15.89 o 
  24   9   5        0.74       -1.36      9.43 o 
  25   9   5       10.20       10.45      9.76 o 
  26   9   5      361.02      335.61     18.46 o 
  27   9   5     1170.98     1143.74     30.46 o 
  28   9   5      196.28      223.74     17.00 o 
  29   9   5      770.76      828.43     37.01 o 
  30   9   5      461.54      518.25     26.59 o 
  31   9   5       66.25       90.03     14.32 o 
  32   9   5       33.12        6.97     12.10 o 
   0  10   5     1281.22     1385.70     44.63 o 
   1  10   5       10.31        7.91      8.42 o 
   2  10   5     1416.59     1417.13     32.75 o 
   3  10   5        0.07       -8.28      7.86 o 
   4  10   5     1387.35     1402.56     27.10 o 
   5  10   5      283.35      296.41     14.96 o 
   6  10   5      425.37      433.23     16.22 o 
   7  10   5       55.12       42.06      9.06 o 
   8  10   5       90.94       75.71      9.89 o 
   9  10   5      172.95      133.96     11.30 o 
  10  10   5      465.31      407.99     16.10 o 
  11  10   5      315.82      275.19     14.08 o 
  12  10   5     1315.93     1237.68     25.50 o 
  13  10   5      215.76      240.74     14.97 o 
  14  10   5     1207.81     1209.57     27.58 o 
  15  10   5       23.53       25.52      9.34 o 
  16  10   5      519.45      524.78     21.48 o 
  17  10   5       15.87       18.34      9.43 o 
  18  10   5      974.87      994.27     24.98 o 
  19  10   5        8.22       12.12      9.06 o 
  20  10   5      730.10      686.26     24.84 o 
  21  10   5      106.68      101.20     11.84 o 
  22  10   5     1124.75     1165.39     26.93 o 
  23  10   5        0.43        8.83     10.10 o 
  24  10   5      512.21      468.95     20.43 o 
  25  10   5       69.91       53.74     11.88 o 
  26  10   5      749.93      734.77     24.75 o 
  27  10   5       14.58       13.89     11.36 o 
  28  10   5      419.66      373.72     22.55 o 
   1  11   5      446.82      457.51     19.10 o 
   2  11   5      662.10      687.62     20.36 o 
   3  11   5      929.95      875.61     22.40 o 
   4  11   5       69.68       60.23     10.03 o 
   5  11   5      423.40      416.78     16.64 o 
   6  11   5        6.93        7.09      8.57 o 
   7  11   5      147.89      183.87     12.88 o 
   8  11   5       33.21       41.37     11.58 o 
   9  11   5      322.21      347.10     20.23 o 
  10  11   5       24.66       15.03      9.29 o 
  11  11   5      488.12      497.92     18.78 o 
  12  11   5      246.09      250.84     14.81 o 
  13  11   5      259.47      260.35     15.13 o 
  14  11   5      819.63      849.91     26.19 o 
  15  11   5       87.20       69.48     11.05 o 
  16  11   5        4.58        4.64      9.44 o 
  17  11   5      804.14      880.54     23.99 o 
  18  11   5       20.81       15.84      9.51 o 
  19  11   5      626.50      647.51     20.88 o 
  20  11   5       51.34       54.31     10.79 o 
  21  11   5       38.48       45.91     11.32 o 
  22  11   5      195.20      177.44     16.25 o 
  23  11   5      200.20      169.52     19.65 o 
   0  12   5      184.68      129.37     21.05 o 
   1  12   5      550.30      588.54     19.15 o 
   2  12   5      320.25      341.33     15.44 o 
   3  12   5      418.82      426.37     16.67 o 
   4  12   5      157.93      146.16     12.41 o 
   5  12   5       14.75       -0.88      8.77 o 
   6  12   5       32.27       23.76      9.52 o 
   7  12   5       10.29       -5.42      8.56 o 
   8  12   5       86.08       98.70     11.49 o 
   9  12   5       20.72       15.81      9.33 o 
  10  12   5        8.02       -6.50      8.95 o 
  11  12   5       51.53       24.80     10.08 o 
  12  12   5       68.42       51.17     10.95 o 
  13  12   5      118.28      128.04     12.93 o 
  14  12   5      171.55      153.11     13.49 o 
  15  12   5      334.20      347.13     17.27 o 
   0   0   6     3539.70     3800.64     44.57 o 
   1   0   6      125.41      131.35      6.22 o 
   2   0   6     1383.27     1229.00     15.19 o 
   3   0   6     2344.25     2422.70     22.72 o 
   4   0   6    10983.54    10955.84     69.58 o 
   5   0   6    10750.12    10599.75     70.22 o 
   6   0   6     1917.53     1830.81     19.48 o 
   7   0   6     2568.53     2403.59     22.54 o 
   8   0   6      719.01      702.35     11.35 o 
   9   0   6      316.40      278.03      7.67 o 
  10   0   6     4248.90     4059.42     31.89 o 
  11   0   6     1752.75     1687.75     18.60 o 
  12   0   6     3282.10     2823.85     24.60 o 
  13   0   6     2673.61     2876.68     25.08 o 
  14   0   6      666.36      627.89     11.39 o 
  15   0   6      765.34      839.40     13.96 o 
  16   0   6       83.75       56.01      5.46 o 
  17   0   6     1043.69      952.14     14.96 o 
  18   0   6     7501.79     7357.53     58.33 o 
  19   0   6        8.97        4.38      5.58 o 
  20   0   6    11792.53    11890.59     99.80 o 
  21   0   6     5733.72     5617.15     55.36 o 
  22   0   6       35.34       37.78      7.45 o 
  23   0   6     3886.01     3851.29     54.06 o 
  24   0   6       22.80       21.17      7.77 o 
  25   0   6       68.98       65.50     10.04 o 
  26   0   6      957.81      937.99     23.98 o 
  27   0   6      231.49      261.03     16.02 o 
  28   0   6     3265.90     3356.45     51.50 o 
  29   0   6        4.31       25.66     10.05 o 
  30   0   6     4850.68     4889.61     67.30 o 
  31   0   6       72.80       47.02     14.42 o 
  32   0   6      488.00      508.62     21.40 o 
  33   0   6     2065.20     2019.28     40.04 o 
  34   0   6      535.41      554.36     22.64 o 
  35   0   6      114.17       85.98     13.40 o 
  36   0   6     2651.33     2777.30     51.72 o 
  37   0   6     1386.88     1364.65     36.19 o 
  38   0   6      439.06      444.36     23.20 o 
  39   0   6      811.89      828.49     32.98 o 
  40   0   6      354.97      405.45     36.25 o 
  41   0   6       24.50        2.62     14.62 o 
  42   0   6     1939.75     2040.10     53.12 o 
  43   0   6       51.95       90.51     18.27 o 
  44   0   6     4639.23     4915.62     86.48 o 
   1   1   6      672.90      648.10      8.28 o 
   2   1   6      378.15      423.52      6.99 o 
   3   1   6     8767.62     8874.83     45.38 o 
   4   1   6     1888.18     1819.86     14.13 o 
   5   1   6    13167.42    13458.79     64.19 o 
   6   1   6     6248.10     6240.65     32.39 o 
   7   1   6      448.08      422.82      6.98 o 
   8   1   6      338.18      366.84      7.24 o 
   9   1   6     2990.74     2995.11     18.37 o 
  10   1   6     3017.53     2922.41     19.12 o 
  11   1   6     3560.38     3426.29     20.65 o 
  12   1   6      418.21      364.51      6.44 o 
  13   1   6     5786.22     5962.15     32.08 o 
  14   1   6      169.43      150.25      5.09 o 
  15   1   6      639.91      671.48      9.07 o 
  16   1   6      940.53      870.14     10.51 o 
  17   1   6     1052.66     1038.73     11.90 o 
  18   1   6      458.87      477.17      8.73 o 
  19   1   6     1562.44     1533.06     15.27 o 
  20   1   6     4904.31     4801.27     33.45 o 
  21   1   6     4279.85     4321.14     32.23 o 
  22   1   6     4439.56     4418.45     33.51 o 
  23   1   6       23.81       14.07      4.87 o 
  24   1   6      135.97      128.63      7.19 o 
  25   1   6     2109.36     2094.13     22.50 o 
  26   1   6      276.67      248.37      9.63 o 
  27   1   6     1950.90     1944.52     23.30 o 
  28   1   6      403.19      371.06     11.77 o 
  29   1   6     1650.13     1671.19     24.70 o 
  30   1   6     1390.37     1407.66     21.77 o 
  31   1   6       63.18       64.23      7.87 o 
  32   1   6      456.36      489.15     18.06 o 
  33   1   6      637.64      621.46     16.21 o 
  34   1   6      235.30      231.36     11.80 o 
  35   1   6     4044.22     4040.02     44.03 o 
  36   1   6      451.18      461.79     15.89 o 
  37   1   6      986.57     1002.83     22.60 o 
  38   1   6     1367.30     1429.34     33.19 o 
  39   1   6        7.06       31.91      9.49 o 
  40   1   6      446.39      498.67     17.65 o 
  41   1   6      392.81      377.41     17.26 o 
  42   1   6       87.02      129.41     13.45 o 
  43   1   6      745.60      813.29     25.33 o 
  44   1   6       95.54       86.90     13.80 o 
   0   2   6      564.74      600.52     11.42 o 
   1   2   6      150.80      183.87      5.52 o 
   2   2   6      757.65      756.19      8.95 o 
   3   2   6     1042.16      946.12      9.88 o 
   4   2   6     1561.55     1493.92     12.80 o 
   5   2   6     1782.85     1792.91     14.51 o 
   6   2   6     5072.04     5268.97     31.26 o 
   7   2   6     1803.02     1802.85     15.20 o 
   8   2   6     1162.73     1221.21     11.89 o 
   9   2   6       20.06       14.75      3.25 o 
  10   2   6     2717.47     2670.85     19.51 o 
  11   2   6     1238.60     1221.08     12.09 o 
  12   2   6     3339.93     3524.03     23.94 o 
  13   2   6     1896.83     1736.70     15.68 o 
  14   2   6      728.73      779.06     10.70 o 
  15   2   6     1002.65     1032.22     12.14 o 
  16   2   6        5.42        4.78      3.58 o 
  17   2   6       77.20       77.10      4.84 o 
  18   2   6      442.53      451.79      9.06 o 
  19   2   6       26.73       25.79      4.32 o 
  20   2   6     2600.19     2617.85     23.18 o 
  21   2   6      409.26      444.29      9.97 o 
  22   2   6     5529.38     5471.16     44.75 o 
  23   2   6     2784.13     2708.23     25.07 o 
  24   2   6       16.23       10.16      5.07 o 
  25   2   6      615.40      609.99     12.09 o 
  26   2   6     2162.31     2056.38     22.47 o 
  27   2   6      237.77      219.81     10.33 o 
  28   2   6      188.01      184.50      9.31 o 
  29   2   6      305.47      312.11     11.78 o 
  30   2   6      763.36      723.65     14.91 o 
  31   2   6      459.69      429.20     13.23 o 
  32   2   6       13.43        3.80      7.22 o 
  33   2   6      374.72      370.27     14.20 o 
  34   2   6      118.08      126.06     10.57 o 
  35   2   6      255.26      265.41     18.82 o 
  36   2   6       63.57       50.73      9.90 o 
  37   2   6      824.26      853.43     22.42 o 
  38   2   6       74.23       59.38     10.78 o 
  39   2   6      977.35      969.81     24.97 o 
  40   2   6      159.96      134.49     14.17 o 
  41   2   6      247.22      237.06     16.40 o 
  42   2   6      550.21      602.03     22.36 o 
  43   2   6       57.89       33.23     14.94 o 
   1   3   6      802.58      807.24     10.11 o 
   2   3   6     3058.79     3166.35     24.44 o 
   3   3   6     1222.62     1244.50     13.53 o 
   4   3   6     1635.93     1598.48     15.70 o 
   5   3   6      140.45      143.83      5.40 o 
   6   3   6      659.82      612.67      9.67 o 
   7   3   6       36.19       17.60      3.40 o 
   8   3   6        0.05       -6.22      3.11 o 
   9   3   6        2.66       -6.08      3.04 o 
  10   3   6      570.72      583.05      9.45 o 
  11   3   6        8.95        7.95      3.79 o 
  12   3   6     1623.74     1583.54     15.46 o 
  13   3   6      149.34      162.73      6.32 o 
  14   3   6     2717.45     2680.03     22.96 o 
  15   3   6      101.99       94.89      5.09 o 
  16   3   6      844.19      852.60     12.17 o 
  17   3   6      536.56      489.07      9.57 o 
  18   3   6        0.46       -3.69      3.95 o 
  19   3   6        4.37       -1.05      4.07 o 
  20   3   6      179.35      176.67      7.87 o 
  21   3   6       51.92       40.30      5.19 o 
  22   3   6     2274.24     2222.60     22.28 o 
  23   3   6      715.28      731.70     12.72 o 
  24   3   6     1095.63     1093.85     17.17 o 
  25   3   6      648.97      637.89     12.74 o 
  26   3   6      185.04      193.95      8.66 o 
  27   3   6      810.45      804.12     14.68 o 
  28   3   6      109.10       98.85      7.47 o 
  29   3   6      123.29      111.46      8.69 o 
  30   3   6      128.60      126.61      9.03 o 
  31   3   6       64.21       40.07      7.77 o 
  32   3   6     1325.08     1326.42     23.13 o 
  33   3   6      323.29      323.45     13.79 o 
  34   3   6       52.54       36.93      8.48 o 
  35   3   6       22.84       27.70      9.42 o 
  36   3   6       29.16       21.81     11.14 o 
  37   3   6       12.87       14.35     12.74 o 
  38   3   6       65.04       42.82     14.55 o 
  39   3   6      380.40      409.19     25.15 o 
  40   3   6      170.93      135.74     20.26 o 
  41   3   6       64.40       66.15     16.68 o 
  42   3   6      454.71      481.17     27.55 o 
  43   3   6      157.18      172.68     23.20 o 
   0   4   6     3086.01     3172.40     41.05 o 
   1   4   6     1815.45     1776.05     19.90 o 
   2   4   6     1567.57     1637.76     25.16 o 
   3   4   6     4231.94     4185.05     35.50 o 
   4   4   6     2005.12     2018.34     22.06 o 
   5   4   6       26.57       29.03      5.68 o 
   6   4   6     6596.53     6774.33     52.99 o 
   7   4   6      104.80       88.14      6.66 o 
   8   4   6      103.59       80.88      6.69 o 
   9   4   6       84.46       88.29      6.82 o 
  10   4   6       18.22       13.12      5.16 o 
  11   4   6      359.00      320.39     10.35 o 
  12   4   6      398.71      423.30     12.31 o 
  13   4   6     5415.33     5293.66     42.18 o 
  14   4   6      530.94      560.59     12.50 o 
  15   4   6      860.97      897.36     15.42 o 
  16   4   6        4.79        0.23      5.27 o 
  17   4   6      259.79      230.57     10.84 o 
  18   4   6     2084.79     2110.94     27.00 o 
  19   4   6     2182.85     2204.30     24.80 o 
  20   4   6     1532.14     1605.12     21.01 o 
  21   4   6      520.08      492.56     13.32 o 
  22   4   6      210.35      199.34     10.30 o 
  23   4   6      252.95      230.84     10.32 o 
  24   4   6      155.21      121.11      8.65 o 
  25   4   6      348.24      390.23     12.83 o 
  26   4   6      918.25      866.64     17.95 o 
  27   4   6       62.79       61.36      8.09 o 
  28   4   6      185.85      185.30     10.80 o 
  29   4   6     2140.01     2129.54     28.70 o 
  30   4   6      148.49      160.32     10.77 o 
  31   4   6      923.86      973.04     20.76 o 
  32   4   6       39.36       39.66      8.45 o 
  33   4   6       12.14       12.28      8.24 o 
  34   4   6      101.69      119.96     11.44 o 
  35   4   6        0.71       18.76      9.47 o 
  36   4   6      425.38      429.29     18.39 o 
  37   4   6        0.74        9.23     11.28 o 
  38   4   6      155.39      163.42     16.65 o 
  39   4   6      779.26      837.66     30.11 o 
  40   4   6       10.80       14.18     15.43 o 
  41   4   6      869.25      930.50     35.89 o 
   1   5   6       31.21       20.99      6.46 o 
   2   5   6     1420.79     1379.32     23.00 o 
   3   5   6      321.00      312.07     13.01 o 
   4   5   6     8373.16     8222.90     79.21 o 
   5   5   6      885.22      857.50     20.54 o 
   6   5   6     3319.83     3400.31     42.39 o 
   7   5   6       49.98       29.13      7.24 o 
   8   5   6        2.18       -8.77      5.91 o 
   9   5   6     1683.54     1640.44     25.48 o 
  10   5   6       47.26       38.15      7.50 o 
  11   5   6     5627.93     5375.51     52.87 o 
  12   5   6      713.25      687.05     17.20 o 
  13   5   6      962.38      943.13     18.89 o 
  14   5   6     2698.75     2731.19     31.72 o 
  15   5   6      159.68      179.09     10.16 o 
  16   5   6      727.05      740.31     15.92 o 
  17   5   6      669.65      706.49     15.85 o 
  18   5   6     1301.97     1310.50     20.78 o 
  19   5   6     3721.69     3771.32     38.28 o 
  20   5   6      423.03      448.75     13.89 o 
  21   5   6     6523.89     6384.89     55.61 o 
  22   5   6      176.17      165.48      9.97 o 
  23   5   6      428.33      420.51     13.65 o 
  24   5   6      135.89      125.31      9.22 o 
  25   5   6       82.70       79.17      8.45 o 
  26   5   6     1436.17     1428.48     22.56 o 
  27   5   6     1705.48     1790.68     26.10 o 
  28   5   6      835.54      808.72     19.20 o 
  29   5   6     1697.63     1751.51     26.28 o 
  30   5   6     3221.54     3258.57     37.37 o 
  31   5   6        8.12       16.45      8.04 o 
  32   5   6      676.06      685.36     18.88 o 
  33   5   6      194.11      202.68     13.33 o 
  34   5   6      107.50       89.10     11.78 o 
  35   5   6     1371.92     1349.63     29.37 o 
  36   5   6       11.78       11.76     10.23 o 
  37   5   6      865.10      856.82     24.69 o 
  38   5   6       42.72       42.49     11.84 o 
  39   5   6       40.80       39.86     12.85 o 
  40   5   6      465.21      500.43     24.89 o 
   0   6   6     1590.94     1478.41     40.84 o 
   1   6   6      717.90      726.32     22.80 o 
   2   6   6      303.76      320.74     14.43 o 
   3   6   6     2463.73     2571.75     36.75 o 
   4   6   6     7644.58     7713.80     78.46 o 
   5   6   6      181.78      192.05     12.28 o 
   6   6   6     3681.27     3610.91     45.91 o 
   7   6   6        2.83       -0.48      7.36 o 
   8   6   6       14.31        3.11      7.01 o 
   9   6   6      779.20      749.20     20.63 o 
  10   6   6     1595.90     1507.08     27.04 o 
  11   6   6      655.54      591.69     17.66 o 
  12   6   6     3134.02     3211.07     41.05 o 
  13   6   6     3072.90     3033.90     39.93 o 
  14   6   6     1152.52     1243.27     23.89 o 
  15   6   6      888.45      878.06     21.02 o 
  16   6   6     1144.32     1059.23     22.91 o 
  17   6   6      155.07      144.70     11.26 o 
  18   6   6     1985.63     1991.07     33.83 o 
  19   6   6      697.18      717.39     20.26 o 
  20   6   6     4669.90     4637.04     50.15 o 
  21   6   6      118.78      114.56     10.91 o 
  22   6   6      213.65      213.83     12.92 o 
  23   6   6       91.83      110.11     10.35 o 
  24   6   6      154.18      130.01     10.72 o 
  25   6   6      657.57      717.14     18.35 o 
  26   6   6     1325.55     1258.69     23.34 o 
  27   6   6        4.15       12.45      8.15 o 
  28   6   6     2412.87     2486.31     34.00 o 
  29   6   6     1807.71     1871.40     30.52 o 
  30   6   6      308.43      284.46     14.97 o 
  31   6   6      721.69      729.57     21.66 o 
  32   6   6      356.42      307.87     17.33 o 
  33   6   6       12.25        8.52      9.65 o 
  34   6   6     1129.00     1127.09     26.77 o 
  35   6   6       21.37       36.96     10.82 o 
  36   6   6     1442.29     1567.47     31.06 o 
  37   6   6        2.44        3.12     10.59 o 
  38   6   6      397.45      364.51     18.54 o 
   1   7   6     4975.80     4798.61     60.21 o 
   2   7   6      735.04      747.54     20.94 o 
   3   7   6     5135.76     5163.07     61.09 o 
   4   7   6      255.94      243.40     14.13 o 
   5   7   6     4558.97     4478.57     53.71 o 
   6   7   6       72.56       64.88      9.58 o 
   7   7   6      729.23      703.60     20.04 o 
   8   7   6        2.56       -7.15      7.01 o 
   9   7   6      417.63      425.70     16.73 o 
  10   7   6      123.59      102.15     10.46 o 
  11   7   6     2353.92     2305.05     35.00 o 
  12   7   6     1226.12     1237.40     25.42 o 
  13   7   6     2225.30     2176.25     37.09 o 
  14   7   6      985.44     1048.96     26.44 o 
  15   7   6     1129.90     1172.41     26.10 o 
  16   7   6      448.59      414.54     18.25 o 
  17   7   6      350.29      355.37     15.95 o 
  18   7   6       12.92       -3.74      7.77 o 
  19   7   6     1027.09     1060.79     24.56 o 
  20   7   6      613.71      598.04     19.76 o 
  21   7   6     1610.23     1584.19     31.44 o 
  22   7   6     1093.95     1115.75     25.79 o 
  23   7   6        9.33       10.92      8.45 o 
  24   7   6      373.78      342.44     16.12 o 
  25   7   6       12.58       16.21      8.82 o 
  26   7   6        8.50        1.94      8.65 o 
  27   7   6      633.80      635.34     21.84 o 
  28   7   6        0.37       10.73     10.46 o 
  29   7   6     1193.12     1180.36     30.82 o 
  30   7   6      142.79      145.50     15.13 o 
  31   7   6     1317.56     1488.27     34.67 o 
  32   7   6      606.02      608.74     26.67 o 
  33   7   6      557.48      583.29     21.67 o 
  34   7   6       73.64       54.22     11.84 o 
  35   7   6     1061.08     1169.19     29.22 o 
  36   7   6      170.29      186.70     15.18 o 
   0   8   6      741.23      690.42     30.07 o 
   1   8   6      256.00      262.98     15.02 o 
   2   8   6     1151.64     1174.70     40.63 o 
   3   8   6      459.88      454.71     17.82 o 
   4   8   6     1157.23     1082.70     26.99 o 
   5   8   6     1211.78     1200.25     27.52 o 
   6   8   6       11.13        9.45      8.79 o 
   7   8   6      494.74      531.41     19.70 o 
   8   8   6      142.94      113.89     10.99 o 
   9   8   6       38.96       25.89      8.45 o 
  10   8   6      339.60      333.72     15.40 o 
  11   8   6      340.35      336.07     17.70 o 
  12   8   6     1416.78     1370.58     28.11 o 
  13   8   6      921.17      921.40     23.27 o 
  14   8   6      966.02     1036.25     24.59 o 
  15   8   6      601.38      611.93     19.33 o 
  16   8   6     1141.42     1130.34     24.67 o 
  17   8   6       92.00       74.87     10.51 o 
  18   8   6      214.30      183.50     12.96 o 
  19   8   6        7.47       -2.34      8.33 o 
  20   8   6       77.23       66.16     10.60 o 
  21   8   6       63.22       66.11     10.61 o 
  22   8   6      107.25      125.50     13.36 o 
  23   8   6      966.69     1014.65     26.26 o 
  24   8   6      248.45      231.85     15.42 o 
  25   8   6      209.71      207.72     15.26 o 
  26   8   6      911.66      963.15     27.86 o 
  27   8   6       82.93       51.19     12.24 o 
  28   8   6        8.97       14.47     11.12 o 
  29   8   6       29.86       39.05     12.43 o 
  30   8   6      506.95      507.13     24.07 o 
  31   8   6      162.79      150.12     16.04 o 
  32   8   6       97.62       85.32     14.85 o 
  33   8   6      525.91      554.47     25.01 o 
   1   9   6      253.33      241.60     14.99 o 
   2   9   6      212.21      208.12     14.23 o 
   3   9   6      180.22      203.57     14.10 o 
   4   9   6      346.66      385.21     19.65 o 
   5   9   6      154.17      150.76     12.69 o 
   6   9   6     2092.63     2090.02     35.57 o 
   7   9   6       29.88       37.16      9.58 o 
   8   9   6       74.19       77.97     11.92 o 
   9   9   6      271.87      253.89     14.25 o 
  10   9   6      794.90      775.39     21.71 o 
  11   9   6       15.79       14.00      8.53 o 
  12   9   6       71.30       83.00     10.70 o 
  13   9   6        0.99       -3.62      8.29 o 
  14   9   6        0.17       -8.96      7.86 o 
  15   9   6      211.83      195.87     13.34 o 
  16   9   6      481.66      510.13     19.77 o 
  17   9   6      191.93      178.42     15.16 o 
  18   9   6        0.04       -3.77      9.09 o 
  19   9   6      491.08      489.95     20.22 o 
  20   9   6     1170.47     1187.39     28.68 o 
  21   9   6       40.95       53.82     11.42 o 
  22   9   6      602.37      585.78     21.36 o 
  23   9   6      192.07      215.17     17.41 o 
  24   9   6       10.39       16.86     10.24 o 
  25   9   6      246.38      232.67     16.16 o 
  26   9   6      226.77      256.22     17.63 o 
  27   9   6        5.89       -0.88     10.74 o 
  28   9   6      403.83      389.65     21.87 o 
  29   9   6       77.93       42.60     13.27 o 
   0  10   6      354.42      377.21     25.00 o 
   1  10   6        3.88       -1.22      9.21 o 
   2  10   6       96.57       65.13     11.26 o 
   3  10   6      195.21      201.77     14.66 o 
   4  10   6       29.94       23.73      9.84 o 
   5  10   6     1195.00     1251.40     28.51 o 
   6  10   6       40.33       27.71     10.12 o 
   7  10   6      190.07      200.78     14.21 o 
   8  10   6       71.15       67.47     10.88 o 
   9  10   6       24.40        6.69      9.22 o 
  10  10   6       21.28       12.81      9.38 o 
  11  10   6      638.96      618.84     21.65 o 
  12  10   6      178.96      172.37     14.10 o 
  13  10   6      200.38      200.14     16.27 o 
  14  10   6      201.50      141.12     13.65 o 
  15  10   6      157.66      135.02     13.15 o 
  16  10   6      133.51      120.03     12.91 o 
  17  10   6      111.23       85.72     12.00 o 
  18  10   6      233.08      255.41     16.33 o 
  19  10   6       17.85        1.61      9.87 o 
  20  10   6      274.17      316.65     17.94 o 
  21  10   6      709.42      682.82     22.85 o 
  22  10   6       39.80       44.89     11.56 o 
  23  10   6      768.04      813.10     25.01 o 
  24  10   6      264.58      256.89     16.73 o 
  25  10   6        3.29        6.28     11.28 o 
   1  11   6       47.74       26.59     10.68 o 
   2  11   6        2.53        6.29     12.36 o 
   3  11   6      719.01      777.22     28.05 o 
   4  11   6      437.70      424.01     23.92 o 
   5  11   6      460.23      581.23     21.53 o 
   6  11   6      449.75      402.99     18.23 o 
   7  11   6       48.20       41.39     11.00 o 
   8  11   6        3.36        2.58      9.69 o 
   9  11   6      115.29      109.53     12.77 o 
  10  11   6      188.94      194.04     14.79 o 
  11  11   6      593.06      602.00     24.30 o 
  12  11   6      207.46      210.41     19.06 o 
  13  11   6      106.03      108.68     12.85 o 
  14  11   6        3.46       -5.17      9.81 o 
  15  11   6       71.14       72.64     11.96 o 
  16  11   6      192.25      220.10     15.67 o 
  17  11   6        7.48        2.83     10.14 o 
  18  11   6      139.65      117.39     17.89 o 
  19  11   6      839.67      880.37     28.56 o 
   0  12   6      243.23      252.35     22.98 o 
   1  12   6        0.30        2.42     10.10 o 
   2  12   6      220.03      252.96     16.15 o 
   3  12   6       14.11       15.00     10.19 o 
   4  12   6      650.47      697.19     22.28 o 
   5  12   6       42.13       51.75     11.36 o 
   6  12   6      515.35      478.50     25.26 o 
   7  12   6       95.89       86.40     12.32 o 
   8  12   6      387.68      400.65     22.13 o 
   1   1   7      116.80      106.36      5.44 o 
   2   1   7      978.03     1034.65     11.63 o 
   3   1   7     7413.97     7594.75     43.35 o 
   4   1   7      272.50      290.79      7.15 o 
   5   1   7     3588.72     3676.56     25.19 o 
   6   1   7      127.62      147.40      5.75 o 
   7   1   7       58.82       50.14      4.58 o 
   8   1   7       14.05       12.65      3.81 o 
   9   1   7      109.63      102.65      5.22 o 
  10   1   7      559.43      585.71      9.45 o 
  11   1   7     1572.92     1489.37     14.52 o 
  12   1   7      746.59      768.47     11.20 o 
  13   1   7      926.01      912.07     12.10 o 
  14   1   7       56.13       48.85      4.84 o 
  15   1   7      121.10      129.21      6.06 o 
  16   1   7      111.03      102.63      5.79 o 
  17   1   7       67.30       57.70      5.50 o 
  18   1   7       41.04       32.80      5.12 o 
  19   1   7      793.39      778.22     14.99 o 
  20   1   7      676.14      671.25     12.50 o 
  21   1   7       81.73       66.26      6.73 o 
  22   1   7       96.02       73.32      7.01 o 
  23   1   7       51.49       36.24      6.47 o 
  24   1   7      488.96      547.97     16.56 o 
  25   1   7       43.16       35.87      7.03 o 
  26   1   7        0.38       -3.88      6.11 o 
  27   1   7       51.41       47.60      7.50 o 
  28   1   7      771.98      786.61     17.17 o 
  29   1   7      863.82      846.76     18.38 o 
  30   1   7      119.01      121.40     10.19 o 
  31   1   7      964.46      972.22     22.16 o 
  32   1   7      812.72      785.56     19.14 o 
  33   1   7     1439.21     1489.42     25.43 o 
  34   1   7       32.95       38.39      9.41 o 
  35   1   7     1417.41     1460.15     26.51 o 
  36   1   7        1.92        7.51      8.96 o 
  37   1   7      309.26      296.85     14.88 o 
  38   1   7       12.37       15.05     10.64 o 
  39   1   7       20.95        7.93     10.59 o 
  40   1   7      135.04      121.55     13.54 o 
  41   1   7       66.31       59.96     12.97 o 
   0   2   7      212.50      222.97     10.00 o 
   1   2   7       48.46       27.03      4.34 o 
   2   2   7     2691.89     2675.58     21.80 o 
   3   2   7       28.38       26.31      4.40 o 
   4   2   7     8427.42     8460.89     49.36 o 
   5   2   7      110.56      113.25      6.49 o 
   6   2   7     1985.42     1948.73     17.60 o 
   7   2   7        3.13       -1.74      3.86 o 
   8   2   7      148.59      151.92      6.18 o 
   9   2   7       47.79       49.18      4.93 o 
  10   2   7      660.67      592.41     12.34 o 
  11   2   7      136.04      140.14      6.14 o 
  12   2   7     3760.31     3710.96     27.38 o 
  13   2   7      333.95      330.94      7.86 o 
  14   2   7      244.65      243.27      7.18 o 
  15   2   7      132.85      132.06      6.05 o 
  16   2   7       42.26       59.14      5.15 o 
  17   2   7       25.17       13.11      4.56 o 
  18   2   7     4897.44     4992.45     35.08 o 
  19   2   7      697.77      677.65     12.18 o 
  20   2   7     8005.14     8053.62     52.82 o 
  21   2   7      313.10      342.07      9.51 o 
  22   2   7      127.51      128.39      7.24 o 
  23   2   7      126.50      111.83      7.13 o 
  24   2   7        7.14        2.19      5.28 o 
  25   2   7       30.61       29.35      6.01 o 
  26   2   7      675.20      723.09     15.11 o 
  27   2   7      127.86      120.28      8.26 o 
  28   2   7     2332.53     2375.10     28.51 o 
  29   2   7     1005.22     1013.18     19.09 o 
  30   2   7      709.57      707.13     16.67 o 
  31   2   7        0.56       -5.63      7.07 o 
  32   2   7      118.85      121.09      9.89 o 
  33   2   7      354.35      347.60     15.98 o 
  34   2   7      360.34      388.27     16.23 o 
  35   2   7       62.09       74.51     11.20 o 
  36   2   7     1176.82     1227.19     32.63 o 
  37   2   7        8.44       21.07     10.87 o 
  38   2   7       61.66       49.35     11.93 o 
  39   2   7       52.45       64.85     13.50 o 
  40   2   7       13.44       -2.78     13.20 o 
  41   2   7      100.32      124.97     16.86 o 
   1   3   7       35.17       23.02      4.12 o 
   2   3   7      355.59      375.80      8.86 o 
   3   3   7     3781.00     3672.64     30.14 o 
   4   3   7      161.42      142.98      6.73 o 
   5   3   7     3012.50     2981.43     28.47 o 
   6   3   7        7.72        6.28      5.11 o 
   7   3   7     2550.75     2550.93     23.96 o 
   8   3   7      493.57      504.16     10.48 o 
   9   3   7     1260.55     1197.26     15.18 o 
  10   3   7       14.44       10.34      4.24 o 
  11   3   7     7910.62     8011.39     52.85 o 
  12   3   7       20.31       21.31      4.60 o 
  13   3   7     3461.45     3505.38     28.73 o 
  14   3   7      545.50      549.44     10.30 o 
  15   3   7      728.81      773.66     12.05 o 
  16   3   7       46.86       40.61      5.96 o 
  17   3   7      764.05      747.56     12.90 o 
  18   3   7      638.50      671.03     12.23 o 
  19   3   7     5862.03     5887.72     43.02 o 
  20   3   7      357.85      350.47      9.81 o 
  21   3   7     5344.83     5423.56     44.90 o 
  22   3   7       59.99       64.88      7.35 o 
  23   3   7      422.41      409.70     11.73 o 
  24   3   7      150.32      150.02      8.41 o 
  25   3   7       24.40       25.71      6.74 o 
  26   3   7     1004.55     1005.27     19.34 o 
  27   3   7     5246.68     5258.41     49.87 o 
  28   3   7      158.76      171.18     10.99 o 
  29   3   7     1495.47     1558.81     29.28 o 
  30   3   7       47.23       31.85      8.80 o 
  31   3   7        8.88        7.68      8.67 o 
  32   3   7       20.94       11.50      9.82 o 
  33   3   7       79.17       70.60     12.75 o 
  34   3   7       67.68       56.42     12.95 o 
  35   3   7     3555.57     3504.20     62.41 o 
  36   3   7        0.37       12.56     14.42 o 
  37   3   7      935.98      948.88     33.43 o 
  38   3   7        0.66        8.07     14.17 o 
  39   3   7      101.13       68.12     16.61 o 
  40   3   7        7.59        3.00     14.60 o 
   0   4   7       83.07       61.46     10.07 o 
   1   4   7      793.71      830.83     16.12 o 
   2   4   7     1029.38     1006.62     19.05 o 
   3   4   7        1.11        6.75      5.69 o 
   4   4   7     3623.27     3602.77     39.37 o 
   5   4   7      213.73      230.69     10.14 o 
   6   4   7     5121.95     5094.87     44.17 o 
   7   4   7      241.73      241.16      9.94 o 
   8   4   7      212.24      211.31      9.85 o 
   9   4   7       52.60       42.56      6.76 o 
  10   4   7     1458.51     1450.66     21.31 o 
  11   4   7       50.48       58.26      7.17 o 
  12   4   7     3787.55     3998.28     39.16 o 
  13   4   7      523.75      527.34     13.83 o 
  14   4   7     1173.75     1177.70     19.37 o 
  15   4   7      259.52      242.11     10.35 o 
  16   4   7       61.75       47.56      7.35 o 
  17   4   7       63.96       29.62      8.31 o 
  18   4   7      918.91      902.44     17.90 o 
  19   4   7      231.83      237.58     11.17 o 
  20   4   7     4673.37     4645.18     43.93 o 
  21   4   7       74.70       71.06     10.35 o 
  22   4   7     2700.04     2613.39     31.77 o 
  23   4   7       44.98       47.75      8.02 o 
  24   4   7      325.52      329.38     12.99 o 
  25   4   7      335.12      321.39     14.74 o 
  26   4   7      982.71      982.29     20.42 o 
  27   4   7       22.76       12.46      7.87 o 
  28   4   7     2768.06     2860.37     35.50 o 
  29   4   7      280.09      259.92     13.61 o 
  30   4   7      257.73      234.91     14.13 o 
  31   4   7      239.16      225.80     18.02 o 
  32   4   7      261.84      213.90     14.89 o 
  33   4   7      178.41      154.44     14.92 o 
  34   4   7      619.16      617.58     23.43 o 
  35   4   7        0.24        7.85     12.10 o 
  36   4   7     1126.95     1194.07     33.76 o 
  37   4   7       93.10       98.72     18.34 o 
  38   4   7      312.87      299.07     28.15 o 
  39   4   7        0.50        2.04     16.28 o 
   1   5   7      979.06     1006.26     22.47 o 
   2   5   7      238.21      231.84     12.49 o 
   3   5   7     1480.13     1512.29     25.64 o 
   4   5   7      156.28      139.48     10.50 o 
   5   5   7     2201.78     2152.82     40.09 o 
   6   5   7      632.84      642.67     26.82 o 
   7   5   7      132.84      120.78     10.45 o 
   8   5   7       10.99        6.32      6.82 o 
   9   5   7       90.60       71.60      8.62 o 
  10   5   7       20.48        7.44      7.06 o 
  11   5   7      789.73      796.24     18.67 o 
  12   5   7      156.50      151.31     10.06 o 
  13   5   7      580.75      614.22     16.57 o 
  14   5   7      344.87      344.76     13.37 o 
  15   5   7      996.95      986.56     19.90 o 
  16   5   7       30.79       28.46      7.67 o 
  17   5   7      294.74      335.34     15.89 o 
  18   5   7       16.08        9.50      7.48 o 
  19   5   7      602.63      574.20     16.80 o 
  20   5   7        1.81        4.45      7.32 o 
  21   5   7      368.44      376.74     14.49 o 
  22   5   7      304.86      313.05     13.86 o 
  23   5   7      530.87      537.82     17.96 o 
  24   5   7        0.87        7.62      7.61 o 
  25   5   7      386.46      382.91     14.27 o 
  26   5   7      119.66      101.78      9.89 o 
  27   5   7      382.56      383.24     14.87 o 
  28   5   7      110.11       98.79     10.24 o 
  29   5   7      563.89      575.62     18.45 o 
  30   5   7      104.22      111.98     11.63 o 
  31   5   7       64.75       71.05     12.65 o 
  32   5   7      106.50       93.72     12.12 o 
  33   5   7      466.96      484.27     20.35 o 
  34   5   7       69.16       76.52     12.64 o 
  35   5   7       73.33       45.99     12.46 o 
  36   5   7        0.05       19.39     12.22 o 
  37   5   7      529.93      481.12     23.18 o 
   0   6   7      845.68      845.78     40.50 o 
   1   6   7       72.88       42.41     10.55 o 
   2   6   7     1067.60     1033.77     26.33 o 
   3   6   7        5.30       -7.52      8.27 o 
   4   6   7      385.06      378.34     19.00 o 
   5   6   7     3771.97     3684.16     50.60 o 
   6   6   7      281.75      306.49     15.78 o 
   7   6   7        2.03       -1.55      7.64 o 
   8   6   7       89.24      103.14     11.17 o 
   9   6   7       83.11       85.38     10.69 o 
  10   6   7     1085.64     1009.95     24.23 o 
  11   6   7      145.26      168.73     12.27 o 
  12   6   7       98.61       79.82     10.09 o 
  13   6   7      181.34      150.19     14.67 o 
  14   6   7      306.57      249.22     14.02 o 
  15   6   7      223.85      204.46     13.19 o 
  16   6   7      590.09      589.53     19.41 o 
  17   6   7       35.76       16.69      8.37 o 
  18   6   7       48.36       27.21      9.31 o 
  19   6   7       41.01       21.18      9.02 o 
  20   6   7      194.87      198.65     13.34 o 
  21   6   7      521.98      515.13     17.67 o 
  22   6   7      251.33      262.64     14.88 o 
  23   6   7      294.48      315.29     15.24 o 
  24   6   7       25.10       27.11      9.11 o 
  25   6   7      216.42      170.18     11.83 o 
  26   6   7       11.62       27.23      8.85 o 
  27   6   7      143.62      157.99     12.55 o 
  28   6   7        0.47        5.43      9.14 o 
  29   6   7        1.65       10.22      9.75 o 
  30   6   7       69.73       55.37     11.41 o 
  31   6   7        0.18       -8.03      9.77 o 
  32   6   7      316.09      367.24     18.47 o 
  33   6   7      136.70      125.16     14.25 o 
  34   6   7        0.91       -0.01     11.32 o 
  35   6   7       29.53       32.46     12.32 o 
   1   7   7      446.19      450.48     20.96 o 
   2   7   7       36.60       20.96     10.26 o 
   3   7   7       72.88       87.65     11.93 o 
   4   7   7      118.67      115.99     12.19 o 
   5   7   7      797.23      849.32     35.87 o 
   6   7   7      191.00      225.31     15.35 o 
   7   7   7       38.31       19.13      9.01 o 
   8   7   7      426.61      390.39     17.59 o 
   9   7   7      233.10      214.50     14.40 o 
  10   7   7       22.28       17.83      8.86 o 
  11   7   7     1295.57     1334.01     27.11 o 
  12   7   7      410.12      369.90     16.79 o 
  13   7   7      419.63      421.91     17.80 o 
  14   7   7        2.50       -0.44      8.15 o 
  15   7   7       42.21       29.07      9.17 o 
  16   7   7      150.83      162.93     12.81 o 
  17   7   7       11.60        4.99      8.73 o 
  18   7   7      132.27      131.83     12.53 o 
  19   7   7      698.73      685.99     21.81 o 
  20   7   7      451.20      447.53     18.94 o 
  21   7   7      838.32      840.44     24.89 o 
  22   7   7      520.92      482.05     20.59 o 
  23   7   7        5.34       17.28     10.69 o 
  24   7   7        0.84       -4.58      9.70 o 
  25   7   7      286.56      290.50     17.48 o 
  26   7   7      160.92      161.23     14.84 o 
  27   7   7      461.00      530.15     27.55 o 
  28   7   7      105.50      132.28     14.80 o 
  29   7   7      331.76      349.71     20.84 o 
  30   7   7      196.45      257.16     16.93 o 
  31   7   7      106.26       96.58     13.34 o 
  32   7   7       17.79       14.10     11.28 o 
  33   7   7       67.24       55.18     12.73 o 
   0   8   7       70.92       65.81     17.83 o 
   1   8   7       18.84       -0.11      9.36 o 
   2   8   7      503.91      530.11     21.27 o 
   3   8   7       67.67       78.45     12.18 o 
   4   8   7     2607.32     2689.71     44.58 o 
   5   8   7      394.43      398.58     18.58 o 
   6   8   7      503.68      455.50     19.53 o 
   7   8   7       57.88       47.64     10.05 o 
   8   8   7        5.59      -12.26      8.25 o 
   9   8   7       44.26       26.56      9.45 o 
  10   8   7      294.25      234.28     14.59 o 
  11   8   7      226.40      208.35     14.18 o 
  12   8   7     1667.51     1743.74     31.83 o 
  13   8   7      366.66      364.61     17.15 o 
  14   8   7       37.02       18.20      9.21 o 
  15   8   7        2.04       -1.27      8.91 o 
  16   8   7       31.70       43.32     10.30 o 
  17   8   7      455.15      396.30     19.35 o 
  18   8   7     1550.60     1582.47     32.75 o 
  19   8   7       78.42       88.92     12.95 o 
  20   8   7     1363.83     1386.69     31.53 o 
  21   8   7        5.86        0.67     10.37 o 
  22   8   7        5.08        8.69     10.87 o 
  23   8   7      249.52      283.80     18.19 o 
  24   8   7      109.63       69.84     12.18 o 
  25   8   7        5.91       21.16     11.06 o 
  26   8   7      468.69      436.95     25.36 o 
  27   8   7        2.80       16.32     11.65 o 
  28   8   7      952.81      991.05     30.29 o 
  29   8   7        7.35        4.08     12.56 o 
  30   8   7      115.70      127.55     16.51 o 
   1   9   7      589.51      559.13     21.91 o 
   2   9   7       68.40       89.53     13.46 o 
   3   9   7     3752.51     3745.49     55.11 o 
   4   9   7       90.65      106.33     13.34 o 
   5   9   7     1305.26     1331.00     31.29 o 
   6   9   7      205.89      190.89     15.61 o 
   7   9   7       90.52       76.48     12.39 o 
   8   9   7        8.42       -0.06      9.70 o 
   9   9   7      181.26      153.93     14.30 o 
  10   9   7        8.69        5.13      9.72 o 
  11   9   7     1231.05     1279.31     30.69 o 
  12   9   7      240.51      255.12     16.56 o 
  13   9   7     1057.23     1082.15     28.20 o 
  14   9   7       15.64        3.15     10.00 o 
  15   9   7        8.61        4.18     10.11 o 
  16   9   7      160.21      146.28     13.97 o 
  17   9   7      204.65      220.06     15.84 o 
  18   9   7       37.39       50.89     11.71 o 
  19   9   7      581.24      613.08     28.12 o 
  20   9   7       75.93       76.16     12.81 o 
  21   9   7      594.01      613.50     27.28 o 
  22   9   7      326.06      331.81     19.72 o 
  23   9   7       16.07       -6.08     10.10 o 
  24   9   7      452.81      471.42     22.48 o 
  25   9   7      107.80       91.73     14.35 o 
  26   9   7      282.04      308.68     19.38 o 
   0  10   7        9.34       -3.53     14.27 o 
   1  10   7       19.26        1.69      9.95 o 
   2  10   7      511.37      543.95     27.34 o 
   3  10   7      102.74       96.52     13.13 o 
   4  10   7      836.24      810.31     25.86 o 
   5  10   7      148.24      124.56     13.78 o 
   6  10   7      742.86      798.32     25.80 o 
   7  10   7       75.84       72.74     11.93 o 
   8  10   7      322.98      343.42     20.84 o 
   9  10   7       55.84       40.21     12.52 o 
  10  10   7      652.02      707.66     24.52 o 
  11  10   7       53.55       54.81     12.01 o 
  12  10   7     1203.27     1192.03     35.40 o 
  13  10   7       13.18       26.57     11.01 o 
  14  10   7     1576.62     1553.58     32.93 o 
  15  10   7      304.15      310.23     18.06 o 
  16  10   7       87.56       72.63     12.99 o 
  17  10   7        2.20       -3.04     10.40 o 
  18  10   7       88.99       80.84     13.29 o 
  19  10   7      457.35      395.63     20.50 o 
  20  10   7      196.55      209.20     17.25 o 
   1  11   7      419.45      426.83     20.68 o 
   2  11   7      532.76      539.55     31.56 o 
   3  11   7       12.41       17.37     11.25 o 
   4  11   7      631.80      648.80     29.86 o 
   5  11   7       37.93       27.00     11.38 o 
   6  11   7       44.57       42.53     11.97 o 
   7  11   7      360.53      374.86     23.07 o 
   8  11   7       85.78       78.12     12.83 o 
   9  11   7      591.52      589.17     23.14 o 
  10  11   7        2.80        0.46     10.74 o 
  11  11   7      198.71      200.83     16.42 o 
  12  11   7      369.05      378.68     19.78 o 
   0   0   8      657.96      624.77     24.12 o 
   1   0   8      390.48      350.71     13.64 o 
   2   0   8     2563.38     2693.82     34.63 o 
   3   0   8     1125.61     1115.32     23.21 o 
   4   0   8     6944.83     6862.63     67.18 o 
   5   0   8        4.77        9.25      7.18 o 
   6   0   8     5795.43     5896.41     76.05 o 
   7   0   8      284.66      286.21     14.28 o 
   8   0   8     1688.03     1748.11     30.20 o 
   9   0   8        0.07       -5.65      7.30 o 
  10   0   8     3877.42     3832.07     51.79 o 
  11   0   8      405.81      446.19     22.80 o 
  12   0   8     8044.00     7957.29     89.34 o 
  13   0   8     1499.58     1467.20     28.12 o 
  14   0   8      111.47      158.74     11.99 o 
  15   0   8        2.98        4.73      7.91 o 
  16   0   8      726.19      711.75     28.55 o 
  17   0   8      660.83      630.14     19.68 o 
  18   0   8     1893.94     1861.40     32.95 o 
  19   0   8      192.18      181.67     13.14 o 
  20   0   8     5769.73     5767.48     69.08 o 
  21   0   8      668.06      626.92     20.53 o 
  22   0   8     1865.73     1941.25     34.92 o 
  23   0   8     3252.77     3212.77     54.09 o 
  24   0   8       12.17       18.74      9.90 o 
  25   0   8      116.91       91.54     12.39 o 
  26   0   8     2298.01     2272.39     43.89 o 
  27   0   8      293.89      298.53     18.83 o 
  28   0   8     5157.53     5208.45     74.95 o 
  29   0   8       24.47        9.90     11.68 o 
  30   0   8      389.06      388.44     21.28 o 
  31   0   8       85.90       72.89     14.13 o 
  32   0   8        9.63       -3.67     11.94 o 
  33   0   8      891.56      919.99     30.41 o 
  34   0   8      509.10      505.90     24.24 o 
  35   0   8        5.28       21.35     14.50 o 
  36   0   8      147.96       89.27     17.01 o 
  37   0   8      512.38      529.25     26.44 o 
  38   0   8      173.85      128.93     18.20 o 
   1   1   8     1024.89     1060.33     14.84 o 
   2   1   8      588.30      560.79     10.92 o 
   3   1   8     3198.24     3248.29     26.92 o 
   4   1   8      122.25      112.15      6.48 o 
   5   1   8     5250.41     5247.29     37.57 o 
   6   1   8     1199.58     1211.34     16.54 o 
   7   1   8     2532.29     2514.83     23.60 o 
   8   1   8       12.77        0.48      4.81 o 
   9   1   8     1448.81     1436.03     17.88 o 
  10   1   8       67.06       66.64      6.29 o 
  11   1   8     4938.53     4921.92     38.59 o 
  12   1   8      756.52      749.86     14.30 o 
  13   1   8     2338.44     2333.71     25.08 o 
  14   1   8      545.18      500.46     12.00 o 
  15   1   8      101.67       85.82      7.35 o 
  16   1   8     1610.27     1618.68     22.88 o 
  17   1   8       45.34       35.32      6.66 o 
  18   1   8       34.88       35.30      6.86 o 
  19   1   8     1273.42     1299.70     20.51 o 
  20   1   8      574.02      586.80     15.41 o 
  21   1   8      738.90      743.29     16.65 o 
  22   1   8     1650.72     1690.15     24.54 o 
  23   1   8      647.03      673.78     20.39 o 
  24   1   8       79.54       85.15      9.46 o 
  25   1   8      292.66      296.10     12.42 o 
  26   1   8      389.98      388.59     15.69 o 
  27   1   8     4299.58     4456.73     45.69 o 
  28   1   8        0.03       17.23      8.12 o 
  29   1   8     2004.28     2095.94     29.74 o 
  30   1   8      144.13      116.33     11.00 o 
  31   1   8       23.98       21.20      9.17 o 
  32   1   8       53.02       53.18     10.10 o 
  33   1   8      179.42      178.59     12.32 o 
  34   1   8        0.27       -3.09      9.04 o 
  35   1   8     1072.13     1107.26     32.35 o 
  36   1   8        1.49       16.91     10.28 o 
  37   1   8      371.40      366.76     17.40 o 
  38   1   8        9.31       -0.13     10.40 o 
   0   2   8      916.12      963.86     19.66 o 
   1   2   8     1048.66     1058.80     14.48 o 
   2   2   8        6.98       -5.51      4.53 o 
   3   2   8      985.47      963.10     13.91 o 
   4   2   8      701.58      687.61     11.67 o 
   5   2   8     3138.12     3135.96     32.26 o 
   6   2   8      207.30      185.55      7.32 o 
   7   2   8        7.21       -2.91      4.45 o 
   8   2   8     1299.06     1276.94     15.96 o 
   9   2   8        0.29       -6.25      4.51 o 
  10   2   8     1523.36     1492.61     16.88 o 
  11   2   8       60.92       52.74      5.52 o 
  12   2   8     2297.52     2251.86     21.54 o 
  13   2   8     1408.37     1459.31     16.94 o 
  14   2   8        5.45        4.76      4.79 o 
  15   2   8      868.29      917.97     14.38 o 
  16   2   8      317.72      317.08     10.69 o 
  17   2   8       20.13        8.47      5.57 o 
  18   2   8       53.47       44.95      6.34 o 
  19   2   8      935.93      911.02     17.17 o 
  20   2   8      997.57      938.58     16.77 o 
  21   2   8     1029.33     1009.24     21.08 o 
  22   2   8      497.65      436.23     14.96 o 
  23   2   8      108.64       99.10      9.03 o 
  24   2   8     1264.18     1240.31     21.97 o 
  25   2   8      402.25      414.61     14.21 o 
  26   2   8      435.06      485.93     16.76 o 
  27   2   8       70.96       54.14      9.01 o 
  28   2   8     1528.05     1546.81     25.88 o 
  29   2   8      857.00      847.71     19.77 o 
  30   2   8      350.01      355.27     18.46 o 
  31   2   8      105.05       98.73     11.07 o 
  32   2   8       44.58       42.01     10.48 o 
  33   2   8      189.62      167.79     13.79 o 
  34   2   8       28.52       19.61     11.31 o 
  35   2   8       49.10       37.28     12.11 o 
  36   2   8       49.43       44.06     14.16 o 
  37   2   8       32.74       29.04     13.74 o 
   1   3   8        5.79       -0.90      4.38 o 
   2   3   8      179.92      189.09      9.19 o 
   3   3   8        2.22       -5.40      4.74 o 
   4   3   8     2995.74     3004.79     29.78 o 
   5   3   8       52.61       49.85      5.95 o 
   6   3   8     2236.86     2249.83     23.60 o 
   7   3   8     1717.47     1665.65     20.10 o 
   8   3   8       55.86       47.02      6.07 o 
   9   3   8      826.91      812.88     15.74 o 
  10   3   8       31.61       19.20      5.61 o 
  11   3   8        7.90        2.46      5.06 o 
  12   3   8      390.47      393.45     11.86 o 
  13   3   8      150.83      142.59      7.96 o 
  14   3   8       68.79       62.52      6.72 o 
  15   3   8        0.11       -2.26      5.46 o 
  16   3   8       52.03       62.30      6.77 o 
  17   3   8      220.93      224.40     10.32 o 
  18   3   8       46.71       45.00      6.55 o 
  19   3   8      381.01      403.36     12.76 o 
  20   3   8      617.45      548.77     15.75 o 
  21   3   8       43.42       36.38      7.28 o 
  22   3   8      254.98      241.00     11.84 o 
  23   3   8      390.95      400.02     14.47 o 
  24   3   8        9.49        6.05      7.30 o 
  25   3   8     1543.14     1517.92     25.96 o 
  26   3   8        9.23       10.94      7.91 o 
  27   3   8      189.30      165.61     14.11 o 
  28   3   8      429.10      408.05     21.90 o 
  29   3   8       33.31       33.90     11.54 o 
  30   3   8     1859.37     1819.89     40.77 o 
  31   3   8      209.18      192.86     19.47 o 
  32   3   8      604.41      592.71     25.32 o 
  33   3   8      216.41      233.79     19.68 o 
  34   3   8       23.90        2.03     13.59 o 
  35   3   8      175.79      178.20     21.73 o 
  36   3   8      357.07      271.10     24.12 o 
  37   3   8        0.65      -25.13     14.88 o 
   0   4   8       86.05       77.31     12.41 o 
   1   4   8       97.79       88.19      8.97 o 
   2   4   8      116.80       94.82      9.10 o 
   3   4   8      189.40      185.57     10.90 o 
   4   4   8     3455.87     3648.21     37.64 o 
   5   4   8       15.20       19.63      6.53 o 
   6   4   8        7.01        3.33      6.35 o 
   7   4   8      528.02      539.66     14.74 o 
   8   4   8      765.73      803.27     21.37 o 
   9   4   8     1455.11     1452.80     26.45 o 
  10   4   8      885.70      881.00     18.11 o 
  11   4   8      914.12      881.91     17.89 o 
  12   4   8      497.76      553.28     14.94 o 
  13   4   8     1260.69     1239.55     20.52 o 
  14   4   8       12.64        5.51      6.72 o 
  15   4   8      606.31      594.56     15.87 o 
  16   4   8      311.80      316.32     12.79 o 
  17   4   8      132.16      133.26     10.02 o 
  18   4   8     1349.04     1443.54     24.16 o 
  19   4   8        6.66        1.75      7.45 o 
  20   4   8     2510.95     2550.58     32.09 o 
  21   4   8      132.99      146.44     10.47 o 
  22   4   8       87.96       73.46      9.05 o 
  23   4   8     1028.79     1102.17     21.98 o 
  24   4   8       29.56       24.63      8.56 o 
  25   4   8       62.43       51.39      9.17 o 
  26   4   8        1.41       -2.78      8.36 o 
  27   4   8        1.59       -0.05      8.46 o 
  28   4   8      134.66      117.92     12.94 o 
  29   4   8      457.78      508.16     20.16 o 
  30   4   8        5.60        8.70     10.84 o 
  31   4   8       32.88       34.98     12.25 o 
  32   4   8       18.90       -0.19     11.69 o 
  33   4   8       47.60       54.61     13.18 o 
  34   4   8      545.72      519.83     25.34 o 
  35   4   8       33.16       44.20     14.66 o 
   1   5   8      731.59      718.93     19.72 o 
   2   5   8       19.28       27.91      8.26 o 
   3   5   8     4643.80     4650.39     50.99 o 
   4   5   8      189.60      182.81     11.47 o 
   5   5   8     1666.25     1803.33     26.61 o 
   6   5   8       11.82        6.98      7.02 o 
   7   5   8      212.77      232.78     11.58 o 
   8   5   8      846.78      814.98     18.39 o 
   9   5   8      252.37      284.87     12.59 o 
  10   5   8      703.61      727.31     18.14 o 
  11   5   8     1689.19     1784.59     27.22 o 
  12   5   8       56.72       69.52      9.05 o 
  13   5   8     2122.28     2152.54     29.28 o 
  14   5   8      653.66      641.76     20.50 o 
  15   5   8       86.86       76.73      9.32 o 
  16   5   8      618.51      610.27     17.15 o 
  17   5   8      427.22      447.50     17.50 o 
  18   5   8       75.31       93.15      9.77 o 
  19   5   8     5071.64     5289.08     50.75 o 
  20   5   8       60.05       87.85      9.87 o 
  21   5   8     2015.28     2175.04     30.24 o 
  22   5   8      388.93      427.08     15.61 o 
  23   5   8      212.68      193.71     14.94 o 
  24   5   8     1048.42      995.11     21.39 o 
  25   5   8      723.01      749.79     19.36 o 
  26   5   8        9.63       -0.93      8.23 o 
  27   5   8      617.34      639.63     20.31 o 
  28   5   8      299.52      292.62     16.29 o 
  29   5   8      999.37     1002.82     25.96 o 
  30   5   8        0.41        1.14     11.17 o 
  31   5   8       72.74       62.48     13.07 o 
  32   5   8      489.53      511.63     26.51 o 
  33   5   8      451.65      436.34     22.77 o 
  34   5   8      257.67      238.02     19.04 o 
   0   6   8      167.75      209.99     37.51 o 
   1   6   8      409.57      390.98     20.19 o 
   2   6   8     2776.04     2756.24     46.70 o 
   3   6   8      123.73      133.74     14.18 o 
   4   6   8     3813.24     3880.59     57.36 o 
   5   6   8      136.66      190.00     15.96 o 
   6   6   8      827.38      830.22     33.62 o 
   7   6   8      406.63      386.84     18.66 o 
   8   6   8        8.65       -9.58      8.73 o 
   9   6   8       31.17       12.24      9.54 o 
  10   6   8       27.31       14.08      9.47 o 
  11   6   8      310.81      342.68     17.03 o 
  12   6   8     1783.04     1834.41     31.67 o 
  13   6   8      703.15      683.66     21.09 o 
  14   6   8     1745.90     1813.95     31.07 o 
  15   6   8      340.01      358.55     16.75 o 
  16   6   8      284.13      329.40     16.23 o 
  17   6   8      115.28      110.78     11.49 o 
  18   6   8     3555.35     3580.44     44.39 o 
  19   6   8       14.80       33.42      9.59 o 
  20   6   8     2761.20     2920.92     39.91 o 
  21   6   8      333.96      380.71     16.47 o 
  22   6   8      338.53      405.13     18.15 o 
  23   6   8      258.57      274.84     15.93 o 
  24   6   8        7.78       -5.88      9.30 o 
  25   6   8       87.68      106.01     12.22 o 
  26   6   8      307.30      332.82     17.03 o 
  27   6   8      295.11      300.73     16.32 o 
  28   6   8      629.94      625.15     22.17 o 
  29   6   8       10.13        9.72     10.36 o 
  30   6   8      338.92      376.23     21.21 o 
  31   6   8      237.53      222.46     16.84 o 
   1   7   8      953.84      982.78     28.79 o 
   2   7   8        0.04       -4.22     10.29 o 
   3   7   8     2401.55     2368.71     43.41 o 
   4   7   8     1534.60     1567.58     34.94 o 
   5   7   8      337.02      367.54     20.03 o 
   6   7   8     2242.80     2216.24     38.95 o 
   7   7   8      160.62      167.46     15.31 o 
   8   7   8      454.08      389.40     19.14 o 
   9   7   8       11.10        0.59      9.62 o 
  10   7   8      211.03      179.99     14.30 o 
  11   7   8      516.03      536.34     20.55 o 
  12   7   8      185.27      198.65     14.68 o 
  13   7   8     1338.60     1276.96     29.08 o 
  14   7   8        1.67       -2.14      9.12 o 
  15   7   8      322.94      324.35     17.18 o 
  16   7   8      166.01      183.25     14.79 o 
  17   7   8     1387.85     1473.69     32.82 o 
  18   7   8        2.88       18.89     11.34 o 
  19   7   8     2053.35     2104.60     39.47 o 
  20   7   8      293.61      307.49     21.24 o 
  21   7   8     1167.69     1196.47     37.88 o 
  22   7   8      190.73      249.57     17.98 o 
  23   7   8      343.16      347.31     27.23 o 
  24   7   8       13.26        2.35     11.87 o 
  25   7   8       32.50       20.90     11.34 o 
  26   7   8      169.28      177.53     15.06 o 
  27   7   8       96.56       51.70     11.83 o 
  28   7   8      422.80      464.85     20.56 o 
  29   7   8      701.70      720.77     25.03 o 
   0   8   8     1396.49     1408.54     47.74 o 
   1   8   8      162.54      125.88     14.83 o 
   2   8   8     1223.69     1187.90     31.70 o 
   3   8   8     1004.02     1006.63     29.65 o 
   4   8   8      398.09      382.68     20.80 o 
   5   8   8      464.62      520.57     23.11 o 
   6   8   8      333.16      321.81     19.72 o 
   7   8   8       20.00       33.25     12.01 o 
   8   8   8      100.99       97.18     14.19 o 
   9   8   8      157.01      142.85     14.71 o 
  10   8   8       38.23       16.39     10.76 o 
  11   8   8      293.51      279.93     17.75 o 
  12   8   8      407.09      411.59     20.74 o 
  13   8   8      187.35      216.80     16.64 o 
  14   8   8     1254.18     1305.97     31.56 o 
  15   8   8        5.49        7.83     10.82 o 
  16   8   8     1307.36     1369.61     32.50 o 
  17   8   8        3.82       18.29     11.30 o 
  18   8   8      522.14      482.00     27.85 o 
  19   8   8      122.88       70.48     13.42 o 
  20   8   8       30.81       10.03     11.21 o 
  21   8   8       49.61       38.85     12.76 o 
  22   8   8      108.80      109.22     14.75 o 
  23   8   8      122.85       96.70     14.71 o 
  24   8   8       20.89       40.37     12.61 o 
  25   8   8        9.71        4.41     11.82 o 
   1   9   8     2743.65     2844.38     49.42 o 
   2   9   8        1.00       19.99     11.51 o 
   3   9   8       35.18       12.67     11.49 o 
   4   9   8       59.05       30.76     12.02 o 
   5   9   8       72.92       72.54     13.58 o 
   6   9   8       21.31       13.94     11.66 o 
   7   9   8       54.69       53.21     12.83 o 
   8   9   8        0.15        4.82     10.52 o 
   9   9   8        1.48       13.96     10.76 o 
  10   9   8      101.19       83.40     13.33 o 
  11   9   8       29.37       34.17     11.37 o 
  12   9   8      102.57       99.18     13.58 o 
  13   9   8       67.75       76.40     12.71 o 
  14   9   8      178.01      211.37     22.47 o 
  15   9   8      219.56      212.18     16.77 o 
  16   9   8      415.07      403.59     20.87 o 
  17   9   8      499.21      521.38     24.56 o 
  18   9   8      248.08      223.77     17.83 o 
  19   9   8       19.72       19.83     12.38 o 
  20   9   8      521.87      503.00     23.53 o 
   0  10   8       16.11       14.51     16.31 o 
   1  10   8       64.92       42.12     12.79 o 
   2  10   8        0.89        2.28     11.39 o 
   3  10   8       81.83       76.73     13.52 o 
   4  10   8      446.66      469.28     23.03 o 
   5  10   8        3.85        9.04     11.62 o 
   6  10   8      288.46      249.29     17.91 o 
   7  10   8       47.94       32.93     12.20 o 
   8  10   8       35.00        3.26     11.13 o 
   9  10   8        0.01       -6.96     10.70 o 
  10  10   8      209.91      162.44     16.73 o 
  11  10   8       22.15       20.31     11.59 o 
  12  10   8      472.24      518.00     24.38 o 
  13  10   8      428.06      389.92     21.76 o 
   1   1   9      294.80      298.83     12.82 o 
   2   1   9      129.17      108.10      8.53 o 
   3   1   9      101.71       85.78      8.00 o 
   4   1   9       31.31       26.38      6.96 o 
   5   1   9      808.53      786.86     16.77 o 
   6   1   9      598.08      618.15     17.00 o 
   7   1   9      178.02      179.89      9.96 o 
   8   1   9        0.00        0.42      6.20 o 
   9   1   9      218.78      214.32     10.58 o 
  10   1   9      152.27      125.82      9.16 o 
  11   1   9     1211.21     1228.81     21.63 o 
  12   1   9       36.67       33.72      7.40 o 
  13   1   9      253.03      265.70     11.33 o 
  14   1   9       75.52       58.24      8.01 o 
  15   1   9       77.25       56.79      8.10 o 
  16   1   9      333.23      325.65     13.14 o 
  17   1   9     1158.12     1191.58     21.34 o 
  18   1   9      117.34      102.32      9.18 o 
  19   1   9      927.30      963.57     20.01 o 
  20   1   9      101.46      106.95      9.50 o 
  21   1   9     2144.35     2195.63     30.76 o 
  22   1   9       87.69       79.01      9.52 o 
  23   1   9       45.90       39.43      8.80 o 
  24   1   9      222.65      236.19     12.68 o 
  25   1   9       15.93        3.83      8.34 o 
  26   1   9      120.26      120.24     10.97 o 
  27   1   9      766.73      785.35     19.97 o 
  28   1   9       21.20       15.87      9.23 o 
  29   1   9      268.66      280.41     14.92 o 
  30   1   9       50.40       16.75     10.02 o 
  31   1   9        9.54       -6.36     10.14 o 
  32   1   9       74.45       86.97     12.73 o 
  33   1   9       75.81       67.61     12.31 o 
  34   1   9       52.75       29.28     11.48 o 
   0   2   9      504.91      509.30     17.87 o 
   1   2   9       16.93        6.26      5.60 o 
   2   2   9      669.55      692.79     13.79 o 
   3   2   9       93.24       73.19      6.99 o 
   4   2   9     2215.76     2340.72     25.38 o 
   5   2   9      351.35      360.66     11.22 o 
   6   2   9     2218.18     2241.65     29.31 o 
   7   2   9      577.29      584.88     13.41 o 
   8   2   9       32.01       23.62      6.42 o 
   9   2   9      101.97       87.54      7.66 o 
  10   2   9     1003.25      993.48     17.19 o 
  11   2   9      185.68      192.51      9.51 o 
  12   2   9     2107.57     2230.51     27.59 o 
  13   2   9       36.53       23.36      7.64 o 
  14   2   9      660.20      665.81     18.63 o 
  15   2   9      429.55      446.85     16.05 o 
  16   2   9       29.67       27.63      7.52 o 
  17   2   9     1075.21     1043.32     23.96 o 
  18   2   9      633.70      689.18     22.66 o 
  19   2   9       24.44       17.48      8.24 o 
  20   2   9     3302.40     3449.53     41.38 o 
  21   2   9      307.31      305.09     15.93 o 
  22   2   9     1423.59     1450.30     25.35 o 
  23   2   9       23.88       13.10      8.25 o 
  24   2   9       16.12       14.64      8.25 o 
  25   2   9      282.69      284.09     13.37 o 
  26   2   9     1005.77     1020.00     25.69 o 
  27   2   9      231.41      246.81     13.91 o 
  28   2   9     1016.54     1014.82     28.54 o 
  29   2   9       27.76       20.78     10.45 o 
  30   2   9      149.99      129.70     13.38 o 
  31   2   9       13.74       14.03     11.02 o 
  32   2   9       21.88       28.63     13.42 o 
  33   2   9       50.59       54.00     14.50 o 
   1   3   9      491.06      470.54     12.92 o 
   2   3   9      395.45      382.70     13.06 o 
   3   3   9     3441.26     3615.09     39.37 o 
   4   3   9        5.20       21.57      6.70 o 
   5   3   9     6396.14     6495.70     58.86 o 
   6   3   9       61.06       61.20      7.77 o 
   7   3   9       97.98       82.22      8.54 o 
   8   3   9      201.93      205.06     11.76 o 
   9   3   9      548.61      482.22     15.36 o 
  10   3   9      133.46       97.92     10.10 o 
  11   3   9      933.55      964.51     24.17 o 
  12   3   9        1.60       17.19      6.84 o 
  13   3   9     1763.23     1780.36     26.88 o 
  14   3   9       33.38       35.92      7.87 o 
  15   3   9      250.09      224.17     15.73 o 
  16   3   9      167.68      113.56     10.79 o 
  17   3   9      392.34      388.86     16.12 o 
  18   3   9      344.12      353.90     17.42 o 
  19   3   9     1846.63     1793.26     34.98 o 
  20   3   9       70.77       59.82     12.47 o 
  21   3   9     1627.58     1656.03     35.56 o 
  22   3   9       68.69       47.97     12.58 o 
  23   3   9      180.52      160.43     15.36 o 
  24   3   9        2.38       20.64     11.40 o 
  25   3   9       99.54       70.89     14.03 o 
  26   3   9      608.70      569.39     24.18 o 
  27   3   9      652.48      678.93     27.66 o 
  28   3   9       13.37        3.62     12.34 o 
  29   3   9     2032.93     1954.52     43.01 o 
  30   3   9       13.00       10.11     13.05 o 
  31   3   9      260.54      245.43     20.15 o 
  32   3   9      321.00      256.45     20.21 o 
   0   4   9      671.96      653.83     24.77 o 
   1   4   9      219.49      220.46     12.25 o 
   2   4   9     1324.63     1413.59     23.85 o 
   3   4   9      248.30      273.53     14.31 o 
   4   4   9     3757.77     3722.26     40.97 o 
   5   4   9       59.96       55.97      8.83 o 
   6   4   9       69.16       48.58      8.58 o 
   7   4   9       23.53       12.01      7.82 o 
   8   4   9      123.08       95.53      9.84 o 
   9   4   9       11.51        0.84      7.61 o 
  10   4   9     1319.90     1330.77     23.32 o 
  11   4   9      449.40      439.19     14.83 o 
  12   4   9     2115.89     2132.28     28.27 o 
  13   4   9        0.17       -3.08      7.16 o 
  14   4   9      366.67      377.32     13.97 o 
  15   4   9       61.18       42.62      8.46 o 
  16   4   9      529.02      562.33     18.03 o 
  17   4   9      375.07      338.64     14.75 o 
  18   4   9     2017.67     2042.58     29.18 o 
  19   4   9       24.68       25.92      8.72 o 
  20   4   9     1865.77     1913.65     33.55 o 
  21   4   9      234.84      203.68     16.63 o 
  22   4   9       62.03       59.25     10.62 o 
  23   4   9      198.33      202.57     14.41 o 
  24   4   9      128.30      115.31     13.68 o 
  25   4   9      186.37      156.58     14.97 o 
  26   4   9      455.21      467.65     24.77 o 
  27   4   9      101.65       87.74     14.75 o 
  28   4   9      119.19      137.52     16.50 o 
  29   4   9       79.23       85.03     15.89 o 
  30   4   9      957.65      956.11     34.46 o 
  31   4   9       52.81       65.57     16.55 o 
   1   5   9      593.94      655.66     18.49 o 
   2   5   9        3.80       -4.70      7.50 o 
   3   5   9      623.59      600.61     17.08 o 
   4   5   9      198.40      192.15     11.69 o 
   5   5   9      192.61      175.71     13.01 o 
   6   5   9      449.53      447.90     15.50 o 
   7   5   9      170.49      162.07     11.18 o 
   8   5   9       40.06       32.51      8.15 o 
   9   5   9      215.49      208.78     11.93 o 
  10   5   9        0.40        0.10      7.59 o 
  11   5   9      236.33      234.85     12.42 o 
  12   5   9      357.55      332.61     14.81 o 
  13   5   9      540.17      487.57     15.50 o 
  14   5   9        3.33        0.37      7.56 o 
  15   5   9      481.14      514.39     19.70 o 
  16   5   9       56.34       42.27      8.85 o 
  17   5   9      513.60      520.38     19.93 o 
  18   5   9       36.71       42.39      9.08 o 
  19   5   9      299.24      313.03     14.10 o 
  20   5   9       45.31       62.34      9.92 o 
  21   5   9      536.52      485.71     17.94 o 
  22   5   9       70.18       47.08     10.83 o 
  23   5   9      277.55      292.15     16.03 o 
  24   5   9       15.42        4.10     10.31 o 
  25   5   9      392.45      399.40     22.93 o 
  26   5   9       22.75       11.36     10.93 o 
  27   5   9      184.13      159.44     15.63 o 
  28   5   9       55.99       81.97     14.47 o 
  29   5   9       19.00       19.68     13.57 o 
   0   6   9     1209.51     1287.92     42.68 o 
   1   6   9       12.16       14.21     10.40 o 
   2   6   9       34.45       35.89     10.96 o 
   3   6   9      705.86      727.18     25.46 o 
   4   6   9       43.09       27.04     11.01 o 
   5   6   9      289.64      298.80     17.47 o 
   6   6   9      109.09       92.95     12.56 o 
   7   6   9       26.39       15.83     10.47 o 
   8   6   9      345.27      345.33     18.33 o 
   9   6   9      334.72      262.87     15.30 o 
  10   6   9       48.33       20.86      9.53 o 
  11   6   9        4.78       18.20      9.38 o 
  12   6   9       58.34       23.72      9.42 o 
  13   6   9       32.69       36.51      9.69 o 
  14   6   9      258.14      281.05     14.80 o 
  15   6   9        3.23        9.34      9.29 o 
  16   6   9      152.73      153.12     12.35 o 
  17   6   9        3.02       12.65      9.88 o 
  18   6   9       27.21       17.92     10.39 o 
  19   6   9      116.11       90.17     11.77 o 
  20   6   9        4.90        6.05      9.53 o 
  21   6   9       32.02       31.38     10.56 o 
  22   6   9      372.48      360.99     17.41 o 
  23   6   9       21.62       24.74     10.79 o 
  24   6   9        2.26       -8.17      9.77 o 
  25   6   9      248.73      216.65     15.60 o 
  26   6   9       38.89       22.01     10.92 o 
  27   6   9      299.47      326.02     17.83 o 
   1   7   9      308.52      297.89     20.14 o 
   2   7   9      548.05      601.17     25.57 o 
   3   7   9      876.26      912.76     37.42 o 
   4   7   9      103.61      123.55     14.97 o 
   5   7   9      332.29      322.35     20.71 o 
   6   7   9       76.58       41.47     12.69 o 
   7   7   9       92.61       74.92     15.19 o 
   8   7   9      318.36      231.46     18.18 o 
   9   7   9       21.06       -8.97     10.22 o 
  10   7   9        1.24        0.11     11.08 o 
  11   7   9      438.01      475.69     22.92 o 
  12   7   9      216.04      220.21     17.58 o 
  13   7   9       53.71       45.53     12.93 o 
  14   7   9      122.74      104.43     14.28 o 
  15   7   9      195.33      178.40     20.48 o 
  16   7   9      152.27      174.12     16.47 o 
  17   7   9       50.89       51.52     13.27 o 
  18   7   9      128.89      115.34     16.82 o 
  19   7   9      431.23      455.01     23.02 o 
  20   7   9        6.50        6.73     12.06 o 
  21   7   9       85.67       73.42     13.85 o 
  22   7   9       57.10       39.71     12.53 o 
  23   7   9      264.12      232.62     17.11 o 
   0   8   9       90.58       72.23     20.59 o 
   1   8   9       44.63       18.92     12.43 o 
   2   8   9       90.50      121.31     15.96 o 
   3   8   9       42.60       45.05     13.54 o 
   4   8   9      539.43      651.12     26.92 o 
   5   8   9        5.34       13.76     12.35 o 
   6   8   9     1460.13     1438.77     36.97 o 
   7   8   9        5.85       11.01     14.42 o 
   8   8   9       32.64       29.28     12.81 o 
   9   8   9        0.20       -3.96     11.35 o 
  10   8   9      262.53      278.75     18.86 o 
  11   8   9        3.12       14.57     12.19 o 
  12   8   9      604.54      709.14     32.70 o 
  13   8   9       86.72      104.07     15.67 o 
  14   8   9      588.55      653.16     26.28 o 
  15   8   9       16.09        8.37     11.67 o 
  16   8   9      189.81      175.47     19.69 o 
  17   8   9      333.17      313.70     20.27 o 
  18   8   9        8.73       10.47     12.52 o 
   1   9   9       20.83       27.36     12.81 o 
   2   9   9      230.80      238.34     19.28 o 
   3   9   9      138.11      119.90     16.38 o 
   4   9   9        0.99       13.45     12.80 o 
   5   9   9      639.51      594.85     26.49 o 
   6   9   9       79.16       81.72     15.07 o 
   7   9   9      149.03      151.09     16.34 o 
   8   9   9        0.22       -3.85     11.67 o 
   9   9   9      633.68      619.34     25.82 o 
  10   9   9       31.44       30.89     13.33 o 
  11   9   9     1742.31     1856.60     45.39 o 
   0   0  10     1910.45     2066.92     62.09 o 
   1   0  10       51.32       43.40     12.70 o 
   2   0  10       10.14        6.34     11.22 o 
   3   0  10      364.21      358.51     20.41 o 
   4   0  10      166.75      183.89     19.78 o 
   5   0  10      138.61      147.94     15.94 o 
   6   0  10     1983.61     1977.30     42.97 o 
   7   0  10     1346.14     1412.13     41.43 o 
   8   0  10     1317.00     1295.33     33.28 o 
   9   0  10       99.18       88.08     13.74 o 
  10   0  10     3080.06     3094.97     53.80 o 
  11   0  10        9.48       16.43     11.65 o 
  12   0  10     4455.01     4610.61     70.19 o 
  13   0  10      533.53      545.30     23.32 o 
  14   0  10      751.63      728.42     26.49 o 
  15   0  10      171.81      135.54     15.79 o 
  16   0  10      736.41      770.21     31.10 o 
  17   0  10     1025.54     1058.52     31.07 o 
  18   0  10       18.03        7.93     11.54 o 
  19   0  10      507.73      462.58     24.60 o 
  20   0  10     1956.49     1968.97     54.93 o 
  21   0  10       53.79       53.61     13.77 o 
  22   0  10     1866.38     1957.76     42.38 o 
  23   0  10      224.46      192.28     18.10 o 
  24   0  10     1167.69     1168.30     38.27 o 
  25   0  10     1667.73     1653.95     43.79 o 
  26   0  10     2336.40     2526.08     55.07 o 
  27   0  10       11.15       16.03     15.60 o 
  28   0  10     1857.55     1994.48     48.69 o 
  29   0  10       41.60       53.39     19.40 o 
   1   1  10      254.97      219.89     12.28 o 
   2   1  10      590.14      628.95     17.44 o 
   3   1  10      848.23      836.94     19.25 o 
   4   1  10      810.36      845.35     23.04 o 
   5   1  10     2672.05     2718.35     35.37 o 
   6   1  10       24.62       32.15      8.38 o 
   7   1  10     2721.06     2805.46     36.09 o 
   8   1  10      219.00      204.49     11.79 o 
   9   1  10     1845.91     1830.28     27.65 o 
  10   1  10       31.59       46.99      8.68 o 
  11   1  10     1549.48     1633.70     25.56 o 
  12   1  10       41.98       39.93      8.52 o 
  13   1  10      543.58      559.94     16.38 o 
  14   1  10      205.22      205.45     11.81 o 
  15   1  10      129.72      134.78     10.54 o 
  16   1  10       54.50       55.57      8.98 o 
  17   1  10       16.90       -0.12      7.92 o 
  18   1  10        8.40       -0.34      8.00 o 
  19   1  10      340.11      341.13     14.05 o 
  20   1  10      340.76      309.18     14.71 o 
  21   1  10      591.41      608.17     18.68 o 
  22   1  10      255.14      267.67     15.68 o 
  23   1  10      579.71      583.94     18.47 o 
  24   1  10       87.54       75.88     11.05 o 
  25   1  10     1216.89     1250.40     27.73 o 
  26   1  10      466.65      469.89     22.45 o 
  27   1  10     2106.68     2254.56     41.98 o 
  28   1  10       57.48       52.38     12.90 o 
  29   1  10     1454.18     1575.01     37.81 o 
   0   2  10      275.76      284.38     16.69 o 
   1   2  10      110.13       84.42      8.45 o 
   2   2  10      389.83      388.01     13.02 o 
   3   2  10      941.84      906.94     22.89 o 
   4   2  10      789.68      788.32     18.82 o 
   5   2  10      161.55      152.96      9.82 o 
   6   2  10      709.88      711.22     17.64 o 
   7   2  10       93.96       74.92      9.50 o 
   8   2  10      902.98      928.18     20.05 o 
   9   2  10      374.89      351.07     13.63 o 
  10   2  10     3981.57     4137.69     46.41 o 
  11   2  10        3.51       11.40      8.03 o 
  12   2  10     1026.40     1017.98     21.16 o 
  13   2  10      400.49      412.06     16.77 o 
  14   2  10       21.95       -4.14      8.38 o 
  15   2  10       11.78        1.24      8.48 o 
  16   2  10       85.72       70.00     10.14 o 
  17   2  10      118.58      123.89     12.43 o 
  18   2  10       15.24        3.08      8.75 o 
  19   2  10       10.24       11.50      9.04 o 
  20   2  10       21.97       38.64     10.36 o 
  21   2  10      139.74      103.90     13.13 o 
  22   2  10       35.61       46.39     11.85 o 
  23   2  10      247.08      220.92     15.91 o 
  24   2  10      210.09      215.21     15.82 o 
  25   2  10       25.51       25.64     12.61 o 
  26   2  10      426.81      458.85     30.06 o 
  27   2  10       19.58       43.00     13.73 o 
  28   2  10      952.56      982.92     30.04 o 
   1   3  10      132.69      127.69     12.77 o 
   2   3  10       19.35       26.35     10.08 o 
   3   3  10      260.25      266.01     15.94 o 
   4   3  10        8.41       13.23      9.80 o 
   5   3  10       43.30        7.87      9.61 o 
   6   3  10       26.03       12.70     10.03 o 
   7   3  10      506.77      509.78     21.44 o 
   8   3  10       53.50       34.33     14.70 o 
   9   3  10       87.55       94.89     13.86 o 
  10   3  10      223.98      225.50     17.15 o 
  11   3  10      156.14      121.37     16.99 o 
  12   3  10        0.01      -14.91     10.86 o 
  13   3  10       16.91       12.77     12.14 o 
  14   3  10      100.21       75.51     14.34 o 
  15   3  10       67.72       53.20     13.85 o 
  16   3  10      148.22      147.08     16.42 o 
  17   3  10      591.75      543.69     25.16 o 
  18   3  10        0.47       13.30     12.66 o 
  19   3  10     1311.56     1321.79     36.44 o 
  20   3  10       25.82       30.07     13.49 o 
  21   3  10      297.24      323.32     25.30 o 
  22   3  10      283.39      272.68     22.34 o 
  23   3  10      187.07      177.93     18.59 o 
  24   3  10      208.18      197.56     19.33 o 
  25   3  10      262.49      258.83     20.82 o 
  26   3  10        0.84        8.96     15.80 o 
  27   3  10      288.04      296.97     22.60 o 
   0   4  10      990.96     1044.86     31.93 o 
   1   4  10        9.19       18.56      8.95 o 
   2   4  10     1280.82     1277.97     25.25 o 
   3   4  10       21.28       10.13      8.54 o 
   4   4  10      833.52      897.95     21.36 o 
   5   4  10       73.80       81.90     10.85 o 
   6   4  10        0.96        4.20      8.75 o 
   7   4  10      703.61      704.65     20.51 o 
   8   4  10      490.20      514.74     18.87 o 
   9   4  10        0.70       15.47      9.65 o 
  10   4  10        1.73       -8.01      8.73 o 
  11   4  10       78.67       85.78     11.11 o 
  12   4  10      157.67      178.14     13.43 o 
  13   4  10       66.96       56.37     11.42 o 
  14   4  10      625.25      587.89     22.10 o 
  15   4  10      178.28      165.86     14.96 o 
  16   4  10      238.81      245.94     17.64 o 
  17   4  10      433.26      440.48     21.42 o 
  18   4  10     1007.86     1090.86     31.47 o 
  19   4  10       52.92       50.27     14.30 o 
  20   4  10      340.96      417.77     28.85 o 
  21   4  10      364.93      362.65     22.27 o 
  22   4  10       33.22       37.10     14.97 o 
  23   4  10      118.49      122.89     18.10 o 
  24   4  10      131.68      107.82     17.49 o 
  25   4  10       91.13       83.70     17.17 o 
   1   5  10      940.55      990.85     22.14 o 
   2   5  10      614.52      634.96     18.64 o 
   3   5  10     2027.65     2210.21     32.42 o 
   4   5  10      165.40      185.50     12.80 o 
   5   5  10      919.06      919.46     22.07 o 
   6   5  10      814.50      810.66     22.46 o 
   7   5  10      251.06      263.70     14.20 o 
   8   5  10       11.99        1.81      8.80 o 
   9   5  10      586.59      604.26     18.92 o 
  10   5  10       48.76       41.93      9.82 o 
  11   5  10       24.62       14.66      9.14 o 
  12   5  10      126.69      104.49     11.34 o 
  13   5  10      367.83      412.09     17.56 o 
  14   5  10      147.65      125.40     12.30 o 
  15   5  10      187.49      172.11     14.15 o 
  16   5  10       84.53       63.04     11.54 o 
  17   5  10      987.87     1147.71     28.31 o 
  18   5  10      252.17      276.49     21.61 o 
  19   5  10     1736.37     1793.65     34.72 o 
  20   5  10       53.14       70.67     14.09 o 
  21   5  10      929.78      959.47     28.90 o 
  22   5  10      524.71      585.03     25.91 o 
  23   5  10      194.35      170.39     18.01 o 
   0   6  10     1024.39     1042.18     40.02 o 
   1   6  10      102.10      100.88     12.25 o 
   2   6  10     1484.71     1653.48     31.90 o 
   3   6  10       10.35       22.56     10.50 o 
   4   6  10     1138.86     1250.82     31.76 o 
   5   6  10       46.44       51.29     11.23 o 
   6   6  10      497.87      505.16     19.81 o 
   7   6  10      329.17      344.62     17.66 o 
   8   6  10       41.75        3.07      9.95 o 
   9   6  10       22.66       16.00     10.11 o 
  10   6  10        7.14        2.57      9.84 o 
  11   6  10      140.57      136.82     13.00 o 
  12   6  10      766.24      832.37     23.01 o 
  13   6  10       27.97       26.87     10.19 o 
  14   6  10      789.79      835.38     25.19 o 
  15   6  10        6.04        4.82     10.02 o 
  16   6  10     1195.77     1167.35     26.29 o 
  17   6  10      325.45      359.20     17.34 o 
  18   6  10      991.18     1017.23     26.54 o 
  19   6  10      116.07      127.78     14.05 o 
  20   6  10      922.19      976.41     26.47 o 
   1   7  10     1453.48     1511.79     39.61 o 
   2   7  10       45.46       76.72     15.50 o 
   3   7  10      857.42      863.35     30.78 o 
   4   7  10        0.24       -9.36     12.30 o 
   5   7  10      167.59      169.17     18.14 o 
   6   7  10      244.70      209.22     19.22 o 
   7   7  10       87.41       81.97     15.93 o 
   8   7  10       77.33       54.77     17.52 o 
   9   7  10      380.59      341.53     21.81 o 
  10   7  10      455.19      396.27     23.00 o 
  11   7  10      982.14      938.75     29.53 o 
  12   7  10        8.78       22.43     12.58 o 
  13   7  10      246.83      272.10     18.64 o 
  14   7  10       37.39       75.71     14.23 o 
  15   7  10      631.30      631.05     23.90 o 
   0   8  10      670.05      640.54     40.83 o 
   1   8  10      247.74      242.29     21.89 o 
   2   8  10      210.62      221.84     20.05 o 
   3   8  10        2.64        4.56     13.03 o 
   4   8  10      107.01      115.23     16.73 o 
   5   8  10        8.48       -6.39     12.53 o 
   6   8  10      142.50      111.00     16.69 o 
   1   1  11       62.53       50.29      9.81 o 
   2   1  11      762.16      806.04     21.94 o 
   3   1  11      842.33      906.00     21.22 o 
   4   1  11       29.41       32.09      9.29 o 
   5   1  11      160.27      154.90     11.88 o 
   6   1  11       91.49       99.15     10.84 o 
   7   1  11      145.02      142.96     11.67 o 
   8   1  11       76.51       91.99     10.83 o 
   9   1  11      169.26      163.64     12.10 o 
  10   1  11       49.97       57.14      9.86 o 
  11   1  11       28.29       24.22      9.17 o 
  12   1  11        4.10       10.67      8.79 o 
  13   1  11        2.34       18.33      9.06 o 
  14   1  11       10.41       15.50      9.07 o 
  15   1  11       10.49       12.99      8.98 o 
  16   1  11      469.90      474.31     16.81 o 
  17   1  11      108.44      120.29     11.62 o 
  18   1  11      334.61      328.25     16.98 o 
  19   1  11      604.71      585.97     20.57 o 
  20   1  11       46.53       25.14     11.22 o 
  21   1  11       29.41       24.83     11.15 o 
  22   1  11       60.98       41.60     11.57 o 
   0   2  11       59.99       44.60     14.46 o 
   1   2  11      327.29      309.26     15.13 o 
   2   2  11      292.83      323.89     15.38 o 
   3   2  11      133.18      127.30     13.01 o 
   4   2  11      648.23      641.09     21.27 o 
   5   2  11       15.70       -0.82     10.02 o 
   6   2  11       25.45       24.10     10.39 o 
   7   2  11      311.52      317.46     16.44 o 
   8   2  11      528.66      507.50     19.37 o 
   9   2  11       46.92       38.34     11.06 o 
  10   2  11      444.69      475.02     19.00 o 
  11   2  11      209.61      240.23     18.27 o 
  12   2  11     1997.93     2083.66     40.86 o 
  13   2  11       59.58       60.50     13.70 o 
  14   2  11      740.85      770.34     31.64 o 
  15   2  11      233.01      231.36     22.95 o 
  16   2  11      128.20      123.12     15.42 o 
  17   2  11      761.56      738.37     26.61 o 
  18   2  11      376.08      371.49     21.19 o 
  19   2  11      215.58      220.53     26.53 o 
  20   2  11      539.76      561.99     24.36 o 
  21   2  11      320.71      322.39     20.55 o 
   1   3  11      527.67      509.37     27.15 o 
   2   3  11      633.60      623.69     27.94 o 
   3   3  11     1218.27     1255.05     36.95 o 
   4   3  11        7.96        7.92     13.56 o 
   5   3  11      858.17      900.40     32.36 o 
   6   3  11      902.01      921.93     31.19 o 
   7   3  11      547.27      462.30     23.97 o 
   8   3  11       57.54       45.58     14.88 o 
   9   3  11       31.49       60.44     14.99 o 
  10   3  11       66.64       57.76     14.70 o 
  11   3  11      143.30      138.40     17.04 o 
  12   3  11        3.22       25.45     13.84 o 
  13   3  11      634.49      623.97     31.12 o 
  14   3  11       92.40       88.69     16.19 o 
  15   3  11      837.07      849.89     31.34 o 
  16   3  11        4.70       -6.99     12.93 o 
  17   3  11      743.79      720.91     29.60 o 
  18   3  11      175.23      155.79     18.75 o 
  19   3  11     1146.93     1190.89     36.95 o 
  20   3  11       92.63       79.33     16.65 o 
   0   4  11     1876.34     1950.55     57.90 o 
   1   4  11       93.09       85.27     14.67 o 
   2   4  11     1182.48     1196.86     34.02 o 
   3   4  11        2.62      -10.06     13.06 o 
   4   4  11      387.64      403.33     23.87 o 
   5   4  11      346.75      326.93     23.89 o 
   6   4  11      424.20      425.90     24.33 o 
   7   4  11      236.80      261.21     20.78 o 
   8   4  11      219.17      213.38     20.95 o 
   9   4  11      226.13      200.90     19.71 o 
  10   4  11      272.65      243.44     20.86 o 
  11   4  11       64.50       58.26     16.43 o 
  12   4  11      400.85      415.67     24.32 o 
  13   4  11      145.41      136.81     18.24 o 
  14   4  11      232.81      211.39     20.31 o 
  15   4  11       73.92       36.76     15.04 o 
  16   4  11      275.99      277.11     21.98 o 
  17   4  11      266.29      306.66     23.03 o 
   1   5  11      443.77      462.16     22.03 o 
   2   5  11        0.88       -6.71     10.85 o 
   3   5  11      149.55      143.65     14.77 o 
   4   5  11       48.72       61.49     12.73 o 
   5   5  11       77.74       74.97     13.25 o 
   6   5  11        7.32       -3.15     11.05 o 
   7   5  11      204.09      199.21     16.78 o 
   8   5  11       10.88        3.01     11.39 o 
   9   5  11      169.52      134.70     16.19 o 
  10   5  11      240.94      152.17     16.60 o 
  11   5  11       98.80      108.17     15.50 o 
  12   5  11        2.95        5.72     12.62 o 
  13   5  11      238.51      255.30     20.49 o 
  14   5  11       20.02       16.80     14.19 o 
   0   6  11       13.79       11.36     15.01 o 
   1   6  11        4.91       14.34     10.59 o 
   2   6  11       74.50       75.40     12.04 o 
   3   6  11       12.45       15.04     10.43 o 
   4   6  11        3.01        4.15     10.25 o 
   5   6  11      121.59      125.39     14.05 o 
   6   6  11        5.74       14.10     10.83 o 
   7   6  11        9.98       24.15     11.19 o 
   0   0  12      808.21      739.35     48.41 o 
   1   0  12      311.00      342.58     22.90 o 
   2   0  12       82.12       91.01     19.86 o 
   3   0  12      760.29      772.32     30.19 o 
   4   0  12     1082.20     1110.36     37.13 o 
   5   0  12       15.94        6.24     14.41 o 
   6   0  12      357.77      381.46     24.85 o 
   7   0  12       73.12       69.44     16.55 o 
   8   0  12     1532.73     1702.12     42.66 o 
   9   0  12      161.84      200.71     21.21 o 
  10   0  12     3258.72     3407.91     88.84 o 
  11   0  12     1193.71     1305.17     54.07 o 
   1   1  12       40.62       33.95     10.32 o 
   2   1  12      548.03      562.11     18.24 o 
   3   1  12       47.80       45.41     10.66 o 
   4   1  12       16.71        9.19      9.97 o 
   5   1  12      790.24      839.87     31.77 o 
   6   1  12      160.32      182.65     13.89 o 
   7   1  12     1054.25     1130.03     25.68 o 
   8   1  12       16.51       16.52     10.58 o 
   9   1  12      967.62     1070.01     25.27 o 
  10   1  12        4.43        8.07     10.58 o 
  11   1  12      277.18      316.41     16.24 o 
   0   2  12       76.62       54.60     23.73 o 
   1   2  12       19.04       -1.26     14.40 o 
   2   2  12       83.47       64.05     16.92 o 
   3   2  12       93.13       65.45     17.14 o 
   4   2  12       19.12       -0.59     17.44 o 
   5   2  12      296.71      273.77     23.18 o 
   6   2  12      201.07      208.79     21.49 o 
   7   2  12      120.90       94.78     18.47 o 
   8   2  12      750.30      754.13     32.47 o 
   9   2  12       33.99       39.03     16.13 o 
   1   3  12      234.97      233.76     22.32 o 
   2   3  12      380.60      342.32     25.49 o 
   3   3  12      118.72      104.07     18.65 o 
   4   3  12        0.73       -7.29     14.43 o 
                                                 
